# Supplementary material for: Eurotium cristatum-Fermented White Tea Ameliorates DSS-Induced Colitis by Multi-Scale
Source: Foods. 2025 Dec 25;15(1):72. doi: 10.3390/foods15010072 (PMC12786079; doi:10.3390/foods15010072)
Supplement: Supplementary file 1 [file foods-15-00072-s001.zip]

Archive with 9 entries (9 files):
- Fig. S1.png
- Fig. S2.png
- Fig. S3.png
- Fig. S4.png
- Fig. S5.png
- Fig. S6.png
- Fig. S7.png
- Fig. S8.png
- Table S1.xlsx
