# Supplementary material for: Eurotium cristatum-Fermented White Tea Ameliorates DSS-Induced Colitis by Multi-Scale
Source: Foods. 2025 Dec 25;15(1):72. doi: 10.3390/foods15010072 (PMC12786079; doi:10.3390/foods15010072)
Supplement: Supplementary file 1 [file foods-15-00072-s001.zip › Table S1.xlsx]

## Sheet: Sheet1
Table S1. Detailed information of metabolites identified in this study (The metabolites labeled with yellow color indicates the key compound mentioned)
id	MS2 name	MS2 score	level	MS1 name	MS1 ppm	mz	rt	type	FWT1	FWT2	FWT3	Mean FWT	WT1	WT2	WT3	Mean WT
1	(S)-Abscisic acid	3.98	level1			263.129	202.3	NEG	7.78299	7.69073	7.82112	7.76495	6.7897	6.5856	7.06866	6.81465
2	(E)-2-methylpent-2-enoic acid	3.98	level1			113.061	209.7	NEG	8.34616e-05	8.31747e-05	8.11887e-05	8.26083e-05	2.13981	2.17469	2.11635	2.14362
3	1,3-dihydroxy-6-(hydroxymethyl)-8-methoxy-anthracene-9,10-dione	3.98	level1			299.056	203.1	NEG	2.72982	2.16131	1.7152	2.20211	0.437991	0.377877	0.438696	0.418188
4	(2R,3R,4S,5S)-2-(6-aminopurin-9-yl)-5-(methylsulfinylmethyl)tetrahydrofuran-3,4-diol	3.98	level1			314.091	41.5	POS	8.71454	9.10832	12.5091	10.1106	27.2265	25.6567	23.398	25.4271
5	Naringenin chalcone	3.97	level1			271.061	214.2	NEG	8.68607	8.84227	8.84708	8.79181	9.89557	9.66081	9.32227e-05	6.51882
6	Pyrocatechol	3.97	level1			109.029	113.9	NEG	1.41866	1.30013	1.9867	1.5685	0.408943	0.385356	0.390984	0.395094
7	Hydroquinone	3.97	level1			109.029	113.9	NEG	1.41866	1.30013	1.9867	1.5685	0.408943	0.385356	0.390984	0.395094
8	LPA(18:0)	3.97	level1			437.267	332.8	NEG	0.981333	1.27485	1.45638	1.23752	9.25065e-05	1.53646	1.20888	0.915144
9	1,1,9a-trimethyl-3,4,8,9-tetrahydro-2H-benzo[7]annulene-7-carboxylic acid	3.97	level1			233.154	266	NEG	0.649165	0.706058	0.744757	0.699994	0.463082	0.468754	0.512755	0.481531
10	3-(1,2-dihydroxypropyl)-1,6,8-trihydroxy-anthracene-9,10-dione	3.97	level1			329.067	212.8	NEG	1.62351	1.84287	1.77635	1.74758	1.40445	1.54115	1.78701	1.57753
11	(2R,3R,4S,5S,6R)-2-[(E)-4,7-dihydroxy-3,7-dimethyl-oct-2-enoxy]-6-(hydroxymethyl)tetrahydropyran-3,4,5-triol	3.97	level1			349.187	153.9	NEG	0.817158	0.698579	1.11638	0.877373	3.50973	3.55812	2.15249	3.07345
12	DL-m-Tyrosine	3.97	level1			180.066	29.5	NEG	1.73735	1.74577	1.78973	1.75762	7.55923	7.20165	6.95485	7.23858
13	3-Amino-4-methylpentanoic acid	3.96	level1			130.087	29.5	NEG	2.08868	2.30837	2.02056	2.1392	11.0534	11.2444	10.9166	11.0715
14	(3Z,6S)-3-[[2-(1,1-dimethylallyl)-1H-indol-3-yl]methylene]-6-methyl-piperazine-2,5-dione	3.96	level1			322.156	215.6	NEG	11.0783	12.382	9.70091	11.0537	9.25065e-05	8.94105e-05	9.32227e-05	9.17132e-05
15	[(3R,4S,5S,6R)-4,5-dihydroxy-2-[5-hydroxy-2-(4-hydroxyphenyl)-4-oxo-7-[(2S,3R,4S,5S,6R)-3,4,5-trihydroxy-6-(hydroxymethyl)tetrahydropyran-2-yl]oxy-chromen-3-yl]oxy-6-(hydroxymethyl)tetrahydropyran-3-yl] (E)-3-(4-hydroxyphenyl)prop-2-enoate	3.96	level1			757.198	199.2	POS	8.65205	8.96399	6.98561	8.20055	5.95034	5.79198	6.86954	6.20395
16	Pinoresinol	3.96	level1			357.134	197.3	NEG	3.90309	4.258	3.85298	4.00469	2.23251	2.12132	2.8685	2.40744
17	3-[4,5-dihydroxy-3-[(2R,3R,4R,5R,6S)-3,4,5-trihydroxy-6-methyl-tetrahydropyran-2-yl]oxy-6-[[(2R,3R,4R,5R,6S)-3,4,5-trihydroxy-6-methyl-tetrahydropyran-2-yl]oxymethyl]tetrahydropyran-2-yl]oxy-5,7-dihydroxy-2-(4-hydroxyphenyl)chromen-4-one	3.96	level1			739.209	181.9	NEG	9.06232	8.15934	9.37274	8.8648	7.17097	7.13175	7.99527	7.43266
18	5,7-Dihydroxycoumarin	3.96	level1			177.019	178.6	NEG	199.012	188.95	178.624	188.862	70.8892	68.468	63.9334	67.7636
19	5-hydroxy-3-(4-hydroxyphenyl)-7-[(2S,3R,4S,5S,6R)-3,4,5-trihydroxy-6-[[(2R,3R,4R,5R,6S)-3,4,5-trihydroxy-6-methyl-tetrahydropyran-2-yl]oxymethyl]tetrahydropyran-2-yl]oxy-chromen-4-one	3.96	level1			577.157	178.6	NEG	5.71011	5.28471	5.69206	5.56229	3.15828	2.97518	4.37702	3.50349
20	1-Caffeoylquinic acid	3.96	level1			355.102	53.1	POS	8.39894	8.75687	0.000580288	5.7188	8.66938	9.40038	8.77273	8.9475
21	beta-Chamigrenic acid	3.95	level1			233.154	266	NEG	0.649165	0.706058	0.744757	0.699994	0.463082	0.468754	0.512755	0.481531
22	Stearamide	3.95	level1			284.295	321.5	POS	7.18763	6.31529	12.4247	8.64252	16.4253	1.45121	3.08965	6.98873
23	5-Feruloylquinic acid	3.95	level1			369.117	163.8	POS	1.19629	1.23904	1.41276	1.2827	2.10559	2.00786	2.06355	2.059
24	Glutaric acid	3.95	level1			131.035	44.9	NEG	4.46625	4.81468	8.11887e-05	3.09367	2.98303	2.8709	3.22919	3.0277
25	2'-Deoxyguanosine 5'-monophosphate (dGMP)	3.95	level1			346.055	41.5	NEG	16.0279	16.7639	19.5308	17.4409	9.5581	9.88069	9.07197	9.50359
26	5-O-Cinnamoylquinic acid	3.95	level1			323.112	192.6	POS	0.46005	0.454905	0.358634	0.42453	0.632944	0.589877	0.678719	0.633847
27	2-(3,4-dihydroxyphenyl)-3-[(2S,3R,4S,5R,6R)-4,5-dihydroxy-3-[(2R,3R,4R,5R,6S)-3,4,5-trihydroxy-6-methyl-tetrahydropyran-2-yl]oxy-6-[[(2R,3R,4R,5R,6S)-3,4,5-trihydroxy-6-methyl-tetrahydropyran-2-yl]oxymethyl]tetrahydropyran-2-yl]oxy-5,7-dihydroxy-chromen-4-one	3.95	level1			757.217	183.7	POS	12.3682	18.8365	10.2228	13.8092	16.2621	9.35768	13.6349	13.0849
28	Crotonoside	3.95	level1			284.098	28.6	POS	3.4322	2.81378	4.77151	3.6725	10.2862	10.3506	9.6243	10.087
29	2-(3,4-dihydroxyphenyl)-3-[(2S,3R,4S,5S,6R)-4,5-dihydroxy-3-[(2R,3R,4R,5R,6S)-3,4,5-trihydroxy-6-methyl-tetrahydropyran-2-yl]oxy-6-[[(2R,3R,4R,5R,6S)-3,4,5-trihydroxy-6-methyl-tetrahydropyran-2-yl]oxymethyl]tetrahydropyran-2-yl]oxy-5,7-dihydroxy-chromen-4-one	3.94	level1			757.217	183.7	POS	12.3682	18.8365	10.2228	13.8092	16.2621	9.35768	13.6349	13.0849
30	LPC(18:0/0:0)	3.94	level1			524.37	306.3	POS	6.57229	6.23288	5.89232	6.2325	7.74389	8.13345	6.87795	7.5851
31	NAE(16:0)	3.94	level1			300.289	304.6	POS	0.549352	0.582092	0.414407	0.515284	0.206422	0.436727	0.341335	0.328161
32	5-hydroxy-2-(4-hydroxyphenyl)-3-[(2S,3R,4S,5S,6R)-3,4,5-trihydroxy-6-(hydroxymethyl)tetrahydropyran-2-yl]oxy-7-[(2S,3R,4R,5R,6S)-3,4,5-trihydroxy-6-methyl-tetrahydropyran-2-yl]oxy-chromen-4-one	3.94	level1			595.164	188.1	POS	162.34	149.709	0.000580288	104.016	160.947	167.631	168.13	165.569
33	2,4,6-trihydroxybenzaldehyde	3.94	level1			153.019	181.5	NEG	1.97969	1.8219	1.71706	1.83955	9.92524	9.4073	9.2701	9.53422
34	1-methyl-2,3,4,9-tetrahydro-1H-pyrido[3,4-b]indole-3-carboxylic acid	3.94	level1			231.112	163.4	POS	4.16262	3.76445	3.5286	3.81856	3.00626	2.91229	2.49946	2.806
35	Pyrogallol	3.94	level1			125.024	42	NEG	57.3675	58.4532	57.2391	57.6866	14.1335	13.451	13.2677	13.6174
36	Guanosine	3.94	level1			284.099	41.1	POS	3.52584	5.45021	5.37979	4.78528	14.3818	16.5275	15.1242	15.3445
37	2-Aminopurine	3.94	level1			136.062	34	POS	423.204	425.463	382.061	410.243	172.835	188.866	163.783	175.161
38	2-Hydroxypalmitic acid	3.94	level1			271.227	274.1	NEG	1.84781	1.9288	1.89246	1.88969	1.73311	1.64164	1.70399	1.69291
39	(Z)-9,10,11-trihydroxyoctadec-12-enoic acid	3.94	level1			329.233	236	NEG	16.1977	16.8781	17.4973	16.8577	27.5559	14.094	29.8055	23.8185
40	(2Z)-6-hydroxy-2-[(4-hydroxy-3-methoxy-phenyl)methylene]benzofuran-3-one	3.94	level1			285.075	229.7	POS	0.601286	0.634772	0.34533	0.527129	0.0847061	0.0050573	0.000624339	0.0301293
41	Royal jelly acid	3.94	level1			185.118	204.4	NEG	3.12977	3.20372	2.61495	2.98281	1.30451	1.20266	1.30177	1.26965
42	3,4-Dicaffeoylquinic acid	3.94	level1			515.12	183.6	NEG	1.3193	1.41917	1.35649	1.36499	3.76751	3.50716	2.52829	3.26765
43	8-[4,5-dihydroxy-6-(hydroxymethyl)-3-[3,4,5-trihydroxy-6-(hydroxymethyl)tetrahydropyran-2-yl]oxy-tetrahydropyran-2-yl]-5,7-dihydroxy-2-(4-hydroxyphenyl)chromen-4-one	3.93	level1			595.164	188.1	POS	162.34	149.709	0.000580288	104.016	160.947	167.631	168.13	165.569
44	4,5-Dicaffeoylquinic acid	3.93	level1			515.12	183.6	NEG	1.3193	1.41917	1.35649	1.36499	3.76751	3.50716	2.52829	3.26765
45	1-Naphthol	3.93	level1			143.05	226.4	NEG	8.34616e-05	2.38603	2.12747	1.50453	2.57594	2.49506	2.15111	2.40737
46	Isoferulic acid	3.93	level1			193.05	181.5	NEG	1.08471	1.13337	0.995958	1.07135	1.36237	1.37325	1.50439	1.41334
47	Salicylic acid	3.93	level1			137.024	172.9	NEG	15.5932	17.6862	26.1461	19.8085	68.6498	65.7965	71.7118	68.7194
48	[3,4,5-trihydroxy-6-(3,4,5-trihydroxybenzoyl)oxy-tetrahydropyran-2-yl]methyl 3,4,5-trihydroxybenzoate	3.93	level1			467.081	166.5	POS	0.763464	0.900333	1.40578	1.02319	2.26624	2.63526	1.38012	2.09388
49	Catechin	3.93	level1			289.072	163.9	NEG	163.422	163.015	251.955	192.797	73.9106	64.9372	87.5996	75.4825
50	ESCULETIN	3.93	level1			177.019	159.8	NEG	10.9873	11.664	9.34903	10.6668	6.3472	5.88836	6.8875	6.37435
51	(-)-Chinas??????ure; (-)-Quinicacid	3.93	level1			191.056	24.8	NEG	1746.54	1765.92	1737	1749.82	1916.67	1803.67	9.32227e-05	1240.12
52	(2S,3S)-3,5,7-trihydroxy-2-(4-hydroxyphenyl)chroman-4-one	3.93	level1			287.056	199	NEG	3.44019	2.78066	3.16064	3.12716	4.53293	4.17898	3.07262	3.92818
53	4-(3,4-dihydroxyphenyl)-7-hydroxy-5-[(2S,3R,4S,5S,6R)-3,4,5-trihydroxy-6-(hydroxymethyl)tetrahydropyran-2-yl]oxy-chromen-2-one	3.93	level1			449.107	191.7	POS	347.064	0.000600895	336.683	227.916	372.488	363.143	368.162	367.931
54	Dethiobiotin	3.93	level1			197.128	146.4	POS	0.982141	1.03808	0.935384	0.985202	0.202935	0.141909	0.209423	0.184755
55	6-(hydroxymethyl)pyridin-3-ol	3.93	level1			126.055	30.7	POS	21.6367	19.3238	23.4891	21.4832	16.3532	19.0976	18.1001	17.8503
56	Galactinol	3.93	level1			341.108	24.8	NEG	2.93366	3.24382	3.06978	3.08242	1.19939	1.18859	1.12772	1.1719
57	(2S,3R,4S,5R)-2-Amino-3,4,5,6-tetrahydroxyhexanal hydrochloride	3.93	level1			162.076	22	POS	5.92957	6.47618	7.52969	6.64515	15.0653	17.6875	17.5104	16.7544
58	Abscisic acid	3.92	level1			263.129	202.3	NEG	7.78299	7.69073	7.82112	7.76495	6.7897	6.5856	7.06866	6.81465
59	Norleucine	3.92	level1			130.087	29.5	NEG	2.08868	2.30837	2.02056	2.1392	11.0534	11.2444	10.9166	11.0715
60	Vitexin 2''-O-rhamnoside	3.92	level1			577.157	178.6	NEG	5.71011	5.28471	5.69206	5.56229	3.15828	2.97518	4.37702	3.50349
61	2-Naphthol	3.92	level1			143.05	226.4	NEG	8.34616e-05	2.38603	2.12747	1.50453	2.57594	2.49506	2.15111	2.40737
62	(2S)-2-(2,6-dihydroxyphenyl)-5,7-dihydroxy-chroman-4-one	3.92	level1			287.056	199	NEG	3.44019	2.78066	3.16064	3.12716	4.53293	4.17898	3.07262	3.92818
63	Palatinose (hydrate)	3.92	level1			341.108	24.8	NEG	2.93366	3.24382	3.06978	3.08242	1.19939	1.18859	1.12772	1.1719
64	LPG(18:1(9Z))	3.92	level1			509.287	335.1	NEG	14.3727	0.941229	1.24734	5.52043	9.34443	1.79801	1.43216	4.19154
65	DEHP	3.92	level1			391.284	321.8	POS	0.294023	0.419328	0.348754	0.354035	0.443751	0.302639	0.345247	0.363879
66	Traumatic acid	3.92	level1			227.129	229	NEG	7.41613	7.90164	10.5103	8.60937	27.937	27.378	26.5965	27.3038
67	Kaempferol	3.92	level1			285.04	220.9	NEG	100.463	97.6824	98.3758	98.8404	59.734	59.946	69.2496	62.9765
68	5,7-Dihydroxychromone	3.92	level1			177.019	192.2	NEG	7.30609	6.25889	6.44197	6.66898	2.61928	2.85268	2.68696	2.71964
69	(-)-Gallocatechingallate	3.92	level1			459.092	189.7	POS	1.81329	2.09543	2.02465	1.97779	4.68484	4.96384	3.46835	4.37235
70	6-Hydroxyluteolin 7-glucoside	3.92	level1			465.101	184.9	POS	168.112	172.949	166.855	169.305	191.639	188.381	200.217	193.413
71	Epigallocatechin gallate	3.92	level1			457.077	164.6	NEG	79.578	79.5662	116.944	92.0292	212.536	212.824	213.804	213.054
72	2-Hydroxyphenylacetic acid	3.92	level1			151.04	151.9	NEG	3.26485	2.9006	2.66498	2.94348	0.771272	0.754009	0.856915	0.794065
73	(-)-Gallocatechin	3.92	level1			307.081	80.2	POS	56.4746	109.616	81.6094	82.5667	30.4716	27.3764	37.5695	31.8058
74	Adenosine 3'-monophosphate	3.92	level1			348.07	58.7	POS	8.85375	7.58517	10.483	8.97398	5.91004	5.63771	5.09697	5.54824
75	L-Arginine	3.92	level1			175.119	22.6	POS	0.223333	0.331243	0.318376	0.290984	3.45177	4.58387	3.64775	3.89446
76	Dimethylglycine	3.92	level1			104.07	15.9	POS	0.816779	0.683763	0.655694	0.718745	0.961422	0.830358	0.812599	0.868126
77	2-[(2S,4aR,8aS)-2-hydroxy-4a-methyl-8-methylene-decalin-2-yl]prop-2-enoic acid	3.92	level1			249.149	248.6	NEG	0.123417	0.124784	0.12542	0.12454	0.572927	0.582682	0.656622	0.604077
78	(-)-Catechin	3.92	level1			291.085	162.9	POS	154.287	150.606	122.597	142.497	88.8161	79.4143	105.076	91.1021
79	6-hydroxy-1,5-dimethoxy-xanthen-9-one	3.91	level1			271.061	214.2	NEG	8.68607	8.84227	8.84708	8.79181	9.89557	9.66081	9.32227e-05	6.51882
80	Leucine	3.91	level1			130.087	29.5	NEG	2.08868	2.30837	2.02056	2.1392	11.0534	11.2444	10.9166	11.0715
81	6-[(2S,3R,4S,5S,6R)-4,5-dihydroxy-6-(hydroxymethyl)-3-[(2S,3R,4R,5R,6S)-3,4,5-trihydroxy-6-methyl-tetrahydropyran-2-yl]oxy-tetrahydropyran-2-yl]-5,7-dihydroxy-2-(4-hydroxyphenyl)chromen-4-one	3.91	level1			577.157	178.6	NEG	5.71011	5.28471	5.69206	5.56229	3.15828	2.97518	4.37702	3.50349
82	Lonicerin	3.91	level1			595.164	188.1	POS	162.34	149.709	0.000580288	104.016	160.947	167.631	168.13	165.569
83	2-(3,4-dihydroxyphenyl)-7-hydroxy-5-[(2S,3R,4S,5S,6R)-3,4,5-trihydroxy-6-[[(2R,3R,4R,5R,6S)-3,4,5-trihydroxy-6-methyl-tetrahydropyran-2-yl]oxymethyl]tetrahydropyran-2-yl]oxy-chromen-4-one	3.91	level1			595.164	188.1	POS	162.34	149.709	0.000580288	104.016	160.947	167.631	168.13	165.569
84	4,7-dihydroxychromen-2-one	3.91	level1			177.019	192.2	NEG	7.30609	6.25889	6.44197	6.66898	2.61928	2.85268	2.68696	2.71964
85	Tea polyphenol	3.91	level1			457.077	164.6	NEG	79.578	79.5662	116.944	92.0292	212.536	212.824	213.804	213.054
86	Oleamide	3.91	level1			282.279	309.2	POS	111.695	101.362	151.165	121.407	228.107	26.0129	57.2101	103.777
87	LPE(16:0)	3.91	level1			454.292	294	POS	8.45767	8.92063	8.76771	8.71534	8.56427	9.40168	9.4741	9.14668
88	Valpromide	3.91	level1			144.138	225.4	POS	0.752443	0.772409	0.68579	0.736881	0.865389	0.776612	0.672649	0.77155
89	Kaempferol-3-O-galactoside	3.91	level1			447.092	191.8	NEG	152.596	142.945	149.556	148.366	140.79	139.081	148.443	142.771
90	Guanosine 5'-monophosphate (GMP)	3.91	level1			364.065	35.7	POS	0.000587601	4.58931	4.1569	2.9156	1.33896	1.73864	1.30751	1.4617
91	3-Hydorxy-3-methylglutaric acid	3.91	level1			161.045	29.6	NEG	6.6568	7.31993	6.32182	6.76618	7.66564	7.55573	8.30571	7.84236
92	PC(18:1(9Z)/18:1(9Z))	3.91	level1			786.599	334.4	POS	0.621234	4.42267	3.40017	2.81469	1.72195	3.77708	3.66462	3.05455
93	3-hydroxy-2-[(Z)-oct-2-enyl]pentanedioic acid	3.91	level1			239.129	235.5	NEG	0.878132	1.1393	0.952834	0.990087	1.8091	1.76375	1.82404	1.79896
94	(2S)-5,7-dihydroxy-2-(4-hydroxyphenyl)-6-[(2S,3R,4R,5S,6R)-3,4,5-trihydroxy-6-(hydroxymethyl)tetrahydropyran-2-yl]chroman-4-one	3.91	level1			433.113	172.7	NEG	3.10491	2.98663	2.44015	2.84389	2.0807	1.67787	2.12126	1.95994
95	(2E,4E)-5-(3,8-dihydroxy-1,5-dimethyl-7-oxo-6-oxabicyclo[3.2.1]octan-8-yl)-3-methyl-penta-2,4-dienoic acid	3.91	level1			295.118	166.8	NEG	1.68325	1.65263	1.42777	1.58789	1.00282	0.870648	1.1151	0.996188
96	N-Feruloylputrescine	3.91	level1			265.154	149	POS	1.60782	1.59439	0.0972817	1.09983	5.36385	4.76578	4.77302	4.96755
97	2-hydroxy-5-[(2S,3R,4S,5S,6R)-3,4,5-trihydroxy-6-(hydroxymethyl)tetrahydropyran-2-yl]oxy-benzoic acid	3.91	level1			315.072	41.7	NEG	0.876754	1.02375	1.68454	1.19501	2.20676	2.20438	2.08921	2.16678
98	Glucose 1-phosphate	3.91	level1			259.022	23.2	NEG	3.54575	3.47537	3.63391	3.55167	3.78171	3.43296	3.716	3.64356
99	3-Feruloylquinic acid	3.9	level1			369.117	163.8	POS	1.19629	1.23904	1.41276	1.2827	2.10559	2.00786	2.06355	2.059
100	2-(3,4-dihydroxyphenyl)-5-hydroxy-7-[(2S,3R,4S,5S,6R)-3,4,5-trihydroxy-6-[[(2R,3R,4R,5R,6S)-3,4,5-trihydroxy-6-methyl-tetrahydropyran-2-yl]oxymethyl]tetrahydropyran-2-yl]oxy-chromen-4-one	3.9	level1			595.164	188.1	POS	162.34	149.709	0.000580288	104.016	160.947	167.631	168.13	165.569
101	Phloroglucinol	3.9	level1			125.024	42	NEG	57.3675	58.4532	57.2391	57.6866	14.1335	13.451	13.2677	13.6174
102	(E)-9,12,13-trihydroxyoctadec-10-enoic acid	3.9	level1			329.233	236	NEG	16.1977	16.8781	17.4973	16.8577	27.5559	14.094	29.8055	23.8185
103	methyl 3,8-dihydroxy-9-oxo-xanthene-1-carboxylate	3.9	level1			285.04	220.9	NEG	100.463	97.6824	98.3758	98.8404	59.734	59.946	69.2496	62.9765
104	2-Aminobutyric acid	3.9	level1			104.07	15.9	POS	0.816779	0.683763	0.655694	0.718745	0.961422	0.830358	0.812599	0.868126
105	Valnoctamide	3.9	level1			144.138	225.4	POS	0.752443	0.772409	0.68579	0.736881	0.865389	0.776612	0.672649	0.77155
106	Galactose 1-phosphate	3.9	level1			259.022	23.2	NEG	3.54575	3.47537	3.63391	3.55167	3.78171	3.43296	3.716	3.64356
107	NAE(18:2)	3.9	level1			324.288	296	POS	1.44846	1.40178	1.27304	1.37443	1.04073	0.927181	0.986518	0.984809
108	LPC(18:1)	3.9	level1			522.355	293.6	POS	36.977	41.6791	39.5599	39.4053	44.3876	51.2236	46.905	47.5054
109	Stearidonic acid	3.9	level1			275.201	267.7	NEG	2.21045	2.13966	2.53554	2.29522	6.06488	5.99765	6.49643	6.18632
110	Caproic acid	3.9	level1			115.076	218.8	NEG	0.934334	0.889005	0.897301	0.90688	7.82611	7.70094	7.56862	7.69856
111	Quercetin	3.9	level1			301.035	208.8	NEG	80.9903	87.6133	88.3248	85.6428	54.3631	58.1958	76.7014	63.0868
112	(-)-Epicatechingallate	3.9	level1			441.081	177.2	NEG	70.1026	67.0938	99.4913	78.8959	285.742	276.76	259.921	274.141
113	3',4'-Dihydroxyacetophenone	3.9	level1			151.04	170.1	NEG	1.90123	1.86385	1.76078	1.84195	1.68044	1.46052	1.53895	1.55997
114	2,6-Dihydroxybenzoic acid	3.9	level1			153.019	168.6	NEG	4.01373	4.07169	4.15892	4.08145	10.1534	10.0033	9.86662	10.0078
115	Kynurenic acid	3.9	level1			188.035	136.5	NEG	1.12479	1.11638	1.09896	1.11338	1.34563	1.07428	9.32227e-05	0.80667
116	4-Hydroxyglutamic acid	3.9	level1			144.03	25.5	NEG	2.58962	2.52719	2.41246	2.50976	0.674571	1.0465	1.09611	0.93906
117	Glutamate	3.9	level1			146.046	24.3	NEG	2.51614	2.24787	2.18957	2.31786	6.0962	6.83086	6.26956	6.39887
118	Cynarin	3.9	level1			515.12	160.4	NEG	2.18469	2.66738	2.96923	2.6071	4.51902	4.41247	5.47735	4.80295
119	(2E)-2-hexylidene-3-methyl-butanedioic acid	3.9	level1			213.113	220.5	NEG	0.668675	0.694443	0.76276	0.708626	1.32295	1.36847	1.37053	1.35398
120	[(2S,3R)-2-(3,4-dihydroxyphenyl)-3,5-dihydroxy-chroman-7-yl] 3,4,5-trihydroxybenzoate	3.9	level1			443.097	206.7	POS	2.42353	3.32734	7.68389	4.47825	7.10438	0.000626007	12.7342	6.61306
121	(+)-Afzelechin	3.9	level1			275.091	173.4	POS	16.6727	16.1944	11.917	14.928	16.4169	14.4426	14.1506	15.0034
122	(+)-Epigallocatechin	3.9	level1			307.081	166	POS	7.2193	6.94433	6.39964	6.85443	2.87944	2.64846	2.87431	2.80074
123	3-hydroxybenzaldehyde	3.9	level1			121.029	164.8	NEG	1.20114	1.36622	3.05073	1.8727	3.72357	3.52208	3.85334	3.69966
124	Guvacine	3.9	level1			128.07	32.3	POS	0.000587601	13.8593	11.4893	8.44973	9.52117	9.56669	9.17495	9.42094
125	Tyrosine	3.89	level1			180.066	29.5	NEG	1.73735	1.74577	1.78973	1.75762	7.55923	7.20165	6.95485	7.23858
126	Isoleucine	3.89	level1			130.087	29.5	NEG	2.08868	2.30837	2.02056	2.1392	11.0534	11.2444	10.9166	11.0715
127	Adenine	3.89	level1			136.062	34	POS	423.204	425.463	382.061	410.243	172.835	188.866	163.783	175.161
128	(Z)-5,8,11-trihydroxyoctadec-9-enoic acid	3.89	level1			329.233	236	NEG	16.1977	16.8781	17.4973	16.8577	27.5559	14.094	29.8055	23.8185
129	(2R,3S,4R,5R)-2,3,4,5-tetrahydroxy-6-[(2R,3R,4S,5S,6R)-3,4,5-trihydroxy-6-(hydroxymethyl)tetrahydropyran-2-yl]oxy-hexanal	3.89	level1			341.108	24.8	NEG	2.93366	3.24382	3.06978	3.08242	1.19939	1.18859	1.12772	1.1719
130	(3S,4R,5R)-1,3,4,5-tetrahydroxy-6-[(2S,3R,4S,5S,6R)-3,4,5-trihydroxy-6-(hydroxymethyl)tetrahydropyran-2-yl]oxy-hexan-2-one	3.89	level1			341.108	24.8	NEG	2.93366	3.24382	3.06978	3.08242	1.19939	1.18859	1.12772	1.1719
131	Turanose	3.89	level1			341.108	24.8	NEG	2.93366	3.24382	3.06978	3.08242	1.19939	1.18859	1.12772	1.1719
132	Glucosamine (sulfate)	3.89	level1			162.076	22	POS	5.92957	6.47618	7.52969	6.64515	15.0653	17.6875	17.5104	16.7544
133	5,7-dihydroxy-2-(4-hydroxyphenyl)-6-[3,4,5-trihydroxy-6-(hydroxymethyl)tetrahydropyran-2-yl]chroman-4-one	3.89	level1			433.113	172.7	NEG	3.10491	2.98663	2.44015	2.84389	2.0807	1.67787	2.12126	1.95994
134	2-Hydroxymethyl benzoic acid	3.89	level1			151.04	170.1	NEG	1.90123	1.86385	1.76078	1.84195	1.68044	1.46052	1.53895	1.55997
135	Palmitamide	3.89	level1			256.262	307.2	POS	20.3986	14.4521	30.419	21.7566	42.1902	4.83078	7.35824	18.1264
136	13(S)-HpOTrE	3.89	level1			291.196	263.9	NEG	1.42506	1.36554	1.61385	1.46815	15.5414	15.7739	17.4701	16.2618
137	N-Acetylphenylalanine	3.89	level1			206.082	158.5	NEG	6.55276	8.31747e-05	6.40883	4.32056	9.25065e-05	7.00965	7.30864	4.77279
138	Procyanidin B2	3.89	level1			577.136	152.9	NEG	22.339	22.8339	26.6371	23.9366	31.6269	29.3475	37.3289	32.7678
139	Methylgallate	3.89	level1			183.029	152.1	NEG	42.9413	40.2571	41.2625	41.487	33.5793	32.5215	26.1401	30.747
140	Esculin	3.89	level1			321.061	140.6	NEG	17.0064	17.0398	13.9932	16.0131	14.3078	13.6676	14.4439	14.1398
141	phenethanolamine	3.89	level1			120.081	41.4	POS	10.6231	10.6616	14.9714	12.0854	78.0273	101.402	80.6959	86.7083
142	Adenosine monophosphate (AMP)	3.89	level1			348.07	41.4	POS	23.958	23.166	26.3322	24.4854	9.81593	15.5942	21.0752	15.4951
143	Sarcosine	3.89	level1			88.0402	24.1	NEG	0.91466	8.31747e-05	0.814263	0.576335	1.18804	1.30171	1.37174	1.28716
144	Schaftoside	3.89	level1			563.14	169.6	NEG	10.4971	11.4889	13.0899	11.6919	5.01853	5.332	7.12233	5.82429
145	(2Z,4E)-5-[(1R,3R,5S,8S)-3,8-dihydroxy-1,5-dimethyl-6-oxabicyclo[3.2.1]octan-8-yl]-3-methyl-penta-2,4-dienoic acid	3.89	level1			281.139	166.6	NEG	2.65622	2.72738	2.18753	2.52371	0.932165	0.956939	1.16777	1.01896
146	(E)-4-hydroxydodec-2-enedioic acid	3.89	level1			243.123	199	NEG	8.4424	8.4302	8.07952	8.31737	6.11621	5.83781	6.31579	6.08994
147	Theaflavin-3'-gallate	3.89	level1			715.131	197.4	NEG	7.39874	7.12996	7.11352	7.21407	34.8295	34.1655	36.2941	35.0964
148	Quercetin 3-O-(6-O-malonyl-beta-D-glucoside)	3.89	level1			549.087	186.6	NEG	0.467072	0.469665	0.46124	0.465992	2.66449	2.26754	2.35519	2.42908
149	3-Hydroxyacetophenone	3.89	level1			135.045	172.6	NEG	2.40207	2.59813	1.9715	2.3239	1.03436	1.02767	1.00066	1.0209
150	4'-Hydroxyacetophenone	3.89	level1			135.045	172.6	NEG	2.40207	2.59813	1.9715	2.3239	1.03436	1.02767	1.00066	1.0209
151	Malic acid	3.89	level1			133.014	26.8	NEG	66.4697	72.7763	79.1431	72.7963	135.25	141.228	165.357	147.278
152	Robinin	3.88	level1			739.209	181.9	NEG	9.06232	8.15934	9.37274	8.8648	7.17097	7.13175	7.99527	7.43266
153	3-[6-[[(2R,3R,4R,5S,6S)-3,5-dihydroxy-6-methyl-4-[(2S,3R,4R,5R,6S)-3,4,5-trihydroxy-6-methyl-tetrahydropyran-2-yl]oxy-tetrahydropyran-2-yl]oxymethyl]-3,4,5-trihydroxy-tetrahydropyran-2-yl]oxy-2-(3,4-dihydroxyphenyl)-5,7-dihydroxy-chromen-4-one	3.88	level1			757.217	183.7	POS	12.3682	18.8365	10.2228	13.8092	16.2621	9.35768	13.6349	13.0849
154	Kaempferol 3-neohesperidoside	3.88	level1			595.164	188.1	POS	162.34	149.709	0.000580288	104.016	160.947	167.631	168.13	165.569
155	(Z)-6,9,10-trihydroxyoctadec-7-enoic acid	3.88	level1			329.233	236	NEG	16.1977	16.8781	17.4973	16.8577	27.5559	14.094	29.8055	23.8185
156	Sucrose	3.88	level1			341.108	24.8	NEG	2.93366	3.24382	3.06978	3.08242	1.19939	1.18859	1.12772	1.1719
157	Epigallocatechin	3.88	level1			307.081	80.2	POS	56.4746	109.616	81.6094	82.5667	30.4716	27.3764	37.5695	31.8058
158	2-Hydroxyhexanedioic acid	3.88	level1			161.045	29.6	NEG	6.6568	7.31993	6.32182	6.76618	7.66564	7.55573	8.30571	7.84236
159	Isocaproic acid	3.88	level1			115.076	218.8	NEG	0.934334	0.889005	0.897301	0.90688	7.82611	7.70094	7.56862	7.69856
160	2-hexyl-3-methylene-butanedioic acid	3.88	level1			213.113	220.5	NEG	0.668675	0.694443	0.76276	0.708626	1.32295	1.36847	1.37053	1.35398
161	Cichoriin	3.88	level1			321.061	140.6	NEG	17.0064	17.0398	13.9932	16.0131	14.3078	13.6676	14.4439	14.1398
162	Alanine	3.88	level1			88.0402	24.1	NEG	0.91466	8.31747e-05	0.814263	0.576335	1.18804	1.30171	1.37174	1.28716
163	Betaxolol	3.88	level1			308.221	205.8	POS	2.7989	2.97381	2.48834	2.75369	2.36869	2.05523	2.28873	2.23755
164	Isoorientin	3.88	level1			449.107	173	POS	6.1952	7.00976	0.000580288	4.40185	4.41425	4.57994	7.28006	5.42475
165	4-O-feruloyl-D-quinic acid	3.88	level1			367.102	163.6	NEG	17.4309	18.9577	20.7513	19.0467	36.2945	32.8092	38.0355	35.7131
166	1,7-Dimethylxanthine	3.88	level1			179.057	104.3	NEG	1.12879	1.02101	0.438516	0.862773	0.737315	0.395331	0.421925	0.51819
167	Threonic acid	3.88	level1			135.03	24.8	NEG	14.7944	15.5551	8.11887e-05	10.1165	9.25065e-05	15.0671	15.4789	10.182
168	Azaleatin	3.88	level1			317.065	207.6	POS	1.42415	1.47137	1.43411	1.44321	1.4347	1.41286	1.65873	1.50209
169	(-)-Camphoric acid	3.88	level1			199.097	205.6	NEG	1.49494	1.44553	1.50194	1.4808	1.69282	1.74892	1.84759	1.76311
170	(2E,4E)-5-[8-hydroxy-1,5-dimethyl-3-[3,4,5-trihydroxy-6-(hydroxymethyl)tetrahydropyran-2-yl]oxy-6-oxabicyclo[3.2.1]octan-8-yl]-3-methyl-penta-2,4-dienoic acid	3.88	level1			443.192	145.1	NEG	1.39534	1.50079	2.31569	1.73728	3.6444	3.3479	3.42369	3.472
171	[(2R,3S,4S,5R,6S)-6-[(2S,4R,5R,6S)-2-[2-(3,4-dihydroxyphenyl)-5,7-dihydroxy-4-oxo-chromen-3-yl]oxy-4,5-dihydroxy-6-methyl-tetrahydropyran-3-yl]oxy-3,4,5-trihydroxy-tetrahydropyran-2-yl]methyl (E)-3-(4-hydroxyphenyl)prop-2-enoate	3.87	level1			757.198	199.2	POS	8.65205	8.96399	6.98561	8.20055	5.95034	5.79198	6.86954	6.20395
172	Ethylmalonic acid	3.87	level1			131.035	44.9	NEG	4.46625	4.81468	8.11887e-05	3.09367	2.98303	2.8709	3.22919	3.0277
173	(Z)-9,12,13-trihydroxyoctadec-15-enoic acid	3.87	level1			329.233	236	NEG	16.1977	16.8781	17.4973	16.8577	27.5559	14.094	29.8055	23.8185
174	Trehalose	3.87	level1			341.108	24.8	NEG	2.93366	3.24382	3.06978	3.08242	1.19939	1.18859	1.12772	1.1719
175	(+)-Gallocatechin	3.87	level1			307.081	80.2	POS	56.4746	109.616	81.6094	82.5667	30.4716	27.3764	37.5695	31.8058
176	Phenylacetic acid	3.87	level1			135.045	172.6	NEG	2.40207	2.59813	1.9715	2.3239	1.03436	1.02767	1.00066	1.0209
177	2-(3,4-dihydroxyphenyl)-5,7-dihydroxy-6-[3,4,5-trihydroxy-6-(hydroxymethyl)tetrahydropyran-2-yl]chromen-4-one	3.87	level1			449.107	173	POS	6.1952	7.00976	0.000580288	4.40185	4.41425	4.57994	7.28006	5.42475
178	Theophylline	3.87	level1			179.057	104.3	NEG	1.12879	1.02101	0.438516	0.862773	0.737315	0.395331	0.421925	0.51819
179	Theobromine	3.87	level1			179.057	104.3	NEG	1.12879	1.02101	0.438516	0.862773	0.737315	0.395331	0.421925	0.51819
180	2-(1-carboxyethyl)-5-methyl-cyclopentanecarboxylic acid	3.87	level1			199.097	205.6	NEG	1.49494	1.44553	1.50194	1.4808	1.69282	1.74892	1.84759	1.76311
181	LPC(15:0)	3.87	level1			482.324	282.9	POS	0.184331	0.203445	0.260658	0.216145	0.399351	0.557434	0.549975	0.502254
182	Pelargonic acid	3.87	level1			157.123	262.1	NEG	9.36497	10.9537	8.87174	9.73015	10.9683	11.3372	10.282	10.8625
183	Nicotiflorin	3.87	level1			593.15	188.3	NEG	83.984	79.5062	84.0673	82.5191	81.019	82.2125	90.9375	84.723
184	5,7-dihydroxy-3-[(2S,3R,4S,5R,6R)-3,4,5-trihydroxy-6-(hydroxymethyl)tetrahydropyran-2-yl]oxy-2-(3,4,5-trihydroxyphenyl)chromen-4-one	3.87	level1			479.081	177.2	NEG	30.5162	29.6709	30.279	30.1553	19.643	18.9358	25.3134	21.2974
185	2-Furoic acid	3.87	level1			111.008	42.4	NEG	3.69412	1.94315	2.14188	2.59305	5.45351	5.48988	4.81753	5.25364
186	7-Methylxanthine	3.87	level1			167.056	30.6	POS	10.4056	9.77196	3.26138	7.813	2.03073	2.00444	1.38306	1.80608
187	Glycerophosphocholine	3.87	level1			258.11	25.9	POS	6.01503	6.27173	6.79872	6.36182	3.70031	3.37003	3.66496	3.57843
188	Nicotinate	3.87	level1			124.039	12.3	POS	0.924627	0.894127	0.88184	0.900198	0.00062782	0.934805	0.890593	0.608675
189	8a-Hydroxy-4a,8-dimethyl-3,4,5,6,7,8-hexahydronaphthalene-2-carboxylic acid	3.87	level1			223.133	236.2	NEG	0.475887	0.38581	0.444513	0.435403	3.20278	3.25939	3.44483	3.30233
190	3-(2,4-Dihydroxypentyl)-6,8-dihydroxyisochromen-1-one	3.87	level1			279.087	182.1	NEG	1.15998	0.67983	0.732376	0.857396	4.50329	4.4256	4.71364	4.54751
191	Scopolin	3.87	level1			353.087	151.7	NEG	176.976	202.314	248.205	209.165	851.013	765.966	851.09	822.69
192	7-[(2S,3R,4S,5S,6R)-4,5-dihydroxy-6-(hydroxymethyl)-3-[(2S,3R,4R,5R,6S)-3,4,5-trihydroxy-6-methyl-tetrahydropyran-2-yl]oxy-tetrahydropyran-2-yl]oxy-3,5-dihydroxy-2-(4-hydroxyphenyl)chromen-4-one	3.86	level1			595.164	188.1	POS	162.34	149.709	0.000580288	104.016	160.947	167.631	168.13	165.569
193	3-[4,5-dihydroxy-6-(hydroxymethyl)-3-[(2S,3R,4R,5R,6S)-3,4,5-trihydroxy-6-methyl-tetrahydropyran-2-yl]oxy-tetrahydropyran-2-yl]oxy-5,7-dihydroxy-2-(4-hydroxyphenyl)chromen-4-one	3.86	level1			595.164	188.1	POS	162.34	149.709	0.000580288	104.016	160.947	167.631	168.13	165.569
194	16-Hydroxypalmitic acid	3.86	level1			271.227	274.1	NEG	1.84781	1.9288	1.89246	1.88969	1.73311	1.64164	1.70399	1.69291
195	7-hydroxy-3-(4-hydroxyphenyl)-5-methoxy-chromen-4-one	3.86	level1			285.075	229.7	POS	0.601286	0.634772	0.34533	0.527129	0.0847061	0.0050573	0.000624339	0.0301293
196	PC(18:1(9E)/18:1(9E))	3.86	level1			786.599	334.4	POS	0.621234	4.42267	3.40017	2.81469	1.72195	3.77708	3.66462	3.05455
197	Daphnin	3.86	level1			321.061	140.6	NEG	17.0064	17.0398	13.9932	16.0131	14.3078	13.6676	14.4439	14.1398
198	beta-Alanine	3.86	level1			88.0402	24.1	NEG	0.91466	8.31747e-05	0.814263	0.576335	1.18804	1.30171	1.37174	1.28716
199	3-[(2S,3R,4S,5R,6R)-3,5-dihydroxy-6-(hydroxymethyl)-4-[(2S,3R,4R,5R,6S)-3,4,5-trihydroxy-6-methyl-tetrahydropyran-2-yl]oxy-tetrahydropyran-2-yl]oxy-5,7-dihydroxy-2-(4-hydroxyphenyl)chromen-4-one	3.86	level1			593.15	188.3	NEG	83.984	79.5062	84.0673	82.5191	81.019	82.2125	90.9375	84.723
200	Magnolioside	3.86	level1			353.087	151.7	NEG	176.976	202.314	248.205	209.165	851.013	765.966	851.09	822.69
201	Emodin	3.86	level1			269.045	262.9	NEG	0.508647	0.508133	0.364961	0.46058	0.606435	0.042477	0.0407977	0.229903
202	Caprylic acid	3.86	level1			143.107	250.1	NEG	2.00154	2.05653	2.07995	2.04601	2.98056	2.9953	3.12952	3.03513
203	5,7-dihydroxy-2-(4-hydroxyphenyl)-3,6-dimethoxy-chromen-4-one	3.86	level1			331.08	228.9	POS	1.27887	1.24391	1.25577	1.25952	1.22469	1.15443	1.18282	1.18731
204	Butyllactate	3.86	level1			145.087	194.5	NEG	3.26986	3.40288	3.39145	3.35473	4.65235	4.5238	4.22139	4.46585
205	Ferulate	3.86	level1			177.054	175.7	POS	2.8295	3.11241	2.58524	2.84238	2.16296	2.29265	2.04325	2.16629
206	N-Acetyltryptophan	3.86	level1			245.093	173.6	NEG	10.6904	11.2988	10.8709	10.9534	16.8927	15.7217	15.3813	15.9985
207	Mandelic acid	3.86	level1			151.04	109.8	NEG	0.80421	0.803737	0.72031	0.776086	0.820307	0.739143	9.32227e-05	0.519848
208	Theanine	3.86	level1			173.093	27.4	NEG	35.3802	37.1516	34.5378	35.6899	99.4096	101.411	109.369	103.397
209	Gly-Val	3.86	level1			173.093	27.4	NEG	35.3802	37.1516	34.5378	35.6899	99.4096	101.411	109.369	103.397
210	[3-[2,3-dihydroxypropoxy(hydroxy)phosphoryl]oxy-2-hydroxypropyl] 14-methylpentadecanoate	3.86	level1			483.271	310.6	NEG	27.1383	40.1917	46.8653	38.0651	34.262	72.4585	65.6187	57.4464
211	(1R,7R,10R)-4,10,11,11-tetramethyltricyclo[5.3.1.01,5]undec-4-en-3-one	3.86	level1			219.174	266.8	POS	1.38307	1.51924	1.82451	1.5756	3.53275	3.67081	3.91563	3.70639
212	1,3,8,9-tetrahydroxybenzofurano[3,2-c]chromen-6-one	3.86	level1			299.019	209.2	NEG	8.34616e-05	1.6505	1.67391	1.10817	1.85541	8.94105e-05	1.94315	1.26622
213	Vicenin 2	3.86	level1			595.164	165.4	POS	23.3971	24.6779	28.0977	25.3909	18.6299	18.0448	20.5087	19.0611
214	5-acetyl-2-hydroxy-benzoic acid	3.86	level1			179.035	164.4	NEG	94.0189	97.7414	101.72	97.8267	6.28165	6.69287	6.69101	6.55517
215	3-hydroxy-5-[3,4,5-trihydroxy-6-(hydroxymethyl)oxan-2-yl]oxydecanoic acid	3.86	level1			347.171	197	NEG	0.762445	0.878353	1.20415	0.948314	1.51423	1.4805	1.44512	1.47995
216	5,7-dihydroxy-2-(4-hydroxyphenyl)-6,8-bis(3,4,5-trihydroxytetrahydropyran-2-yl)chromen-4-one	3.86	level1			533.129	174.5	NEG	4.38732	4.77213	5.22209	4.79384	1.91442	2.06286	3.0306	2.33596
217	2-[(1R,2R)-3-oxo-2-[(Z)-5-[3,4,5-trihydroxy-6-(hydroxymethyl)tetrahydropyran-2-yl]oxypent-2-enyl]cyclopentyl]acetic acid	3.86	level1			387.165	157.2	NEG	2.77216	1.5638	3.62458	2.65351	1.83233	1.63625	1.22948	1.56602
218	Caplamin	3.85	level1			130.087	29.5	NEG	2.08868	2.30837	2.02056	2.1392	11.0534	11.2444	10.9166	11.0715
219	(E,9S,12S,13S)-9,12,13-trihydroxyoctadec-10-enoic acid	3.85	level1			329.233	236	NEG	16.1977	16.8781	17.4973	16.8577	27.5559	14.094	29.8055	23.8185
220	5,7,11,19-tetraoxapentacyclo[10.8.0.02,10.04,8.013,18]icosa-2,4(8),9,13(18),14,16-hexaen-16-ol	3.85	level1			285.075	229.7	POS	0.601286	0.634772	0.34533	0.527129	0.0847061	0.0050573	0.000624339	0.0301293
221	(2R,3S,4S,5R,6R)-2-(hydroxymethyl)-6-[(2S,3R,4S,5S,6R)-3,4,5-trihydroxy-6-(hydroxymethyl)tetrahydropyran-2-yl]oxy-tetrahydropyran-3,4,5-triol	3.85	level1			341.108	24.8	NEG	2.93366	3.24382	3.06978	3.08242	1.19939	1.18859	1.12772	1.1719
222	(1R,2R,6R,9R)-2,11,11-trimethyl-3-oxo-tricyclo[4.3.2.01,5]undecane-9-carboxylic acid	3.85	level1			249.149	248.6	NEG	0.123417	0.124784	0.12542	0.12454	0.572927	0.582682	0.656622	0.604077
223	Laurocapram	3.85	level1			282.279	309.2	POS	111.695	101.362	151.165	121.407	228.107	26.0129	57.2101	103.777
224	(-)-Catechin gallate	3.85	level1			441.081	177.2	NEG	70.1026	67.0938	99.4913	78.8959	285.742	276.76	259.921	274.141
225	(-)-Epiafzelechin	3.85	level1			275.091	173.4	POS	16.6727	16.1944	11.917	14.928	16.4169	14.4426	14.1506	15.0034
226	1,3,5-trihydroxy-4-[(E)-3-(3-hydroxy-4-methoxy-phenyl)prop-2-enoyl]oxy-cyclohexanecarboxylic acid	3.85	level1			367.102	163.6	NEG	17.4309	18.9577	20.7513	19.0467	36.2945	32.8092	38.0355	35.7131
227	Valproic acid	3.85	level1			143.107	250.1	NEG	2.00154	2.05653	2.07995	2.04601	2.98056	2.9953	3.12952	3.03513
228	5,7-dihydroxy-2-(4-hydroxyphenyl)-6,8-bis[3,4,5-trihydroxy-6-(hydroxymethyl)tetrahydropyran-2-yl]chromen-4-one	3.85	level1			595.164	165.4	POS	23.3971	24.6779	28.0977	25.3909	18.6299	18.0448	20.5087	19.0611
229	Capric acid	3.85	level1			171.138	272	NEG	1.43996	1.69151	1.34593	1.49247	1.93992	1.76239	1.95107	1.88446
230	Octadecanedioic acid	3.85	level1			313.237	261.2	NEG	5.54571	8.31747e-05	5.38963	3.64514	5.86951	5.42375	6.62819	5.97382
231	Undecanedioic acid	3.85	level1			197.118	231.1	NEG	2.45418	2.80187	2.11996	2.45867	2.4753	2.51077	3.32945	2.77184
232	Sebacic acid	3.85	level1			201.113	212.8	NEG	1.53207	1.54669	1.94054	1.6731	2.29677	2.16464	2.35467	2.27203
233	Umbelliferone	3.85	level1			163.039	205.4	POS	0.698692	0.79038	0.841603	0.776892	0.886682	0.82951	0.887837	0.86801
234	4-Hydroxycoumarin	3.85	level1			163.039	205.4	POS	0.698692	0.79038	0.841603	0.776892	0.886682	0.82951	0.887837	0.86801
235	4-O-p-Coumaroylquinic acid	3.85	level1			337.092	161.2	NEG	364.452	412.402	517.337	431.397	1441.72	1352.75	1617.85	1470.77
236	[(2R,3S,4S,5S)-3,4-dihydroxy-5-(3,4,5-trihydroxybenzoyl)oxy-tetrahydropyran-2-yl]methyl 3,4,5-trihydroxybenzoate	3.85	level1			467.082	161.6	NEG	1.48168	0.596467	0.980805	1.01965	2.5696	2.49085	2.11734	2.3926
237	7-methoxy-8-(3-methyl-5-oxo-2H-furan-4-yl)chromen-2-one	3.85	level1			273.075	197.2	POS	0.810425	0.740121	0.99949	0.850012	3.28172	2.19638	2.10233	2.52681
238	[3-hydroxy-4-[(2S,3R,4S,5S,6R)-3,4,5-trihydroxy-6-(hydroxymethyl)tetrahydropyran-2-yl]oxy-phenyl]methyl 3,4-dihydroxybenzoate	3.85	level1			419.099	195.7	NEG	1.59706	1.72702	2.46385	1.92931	3.37441	3.28002	2.46465	3.03969
239	3-[4-hydroxy-5-methoxy-2-[(2S,3R,4S,5S,6R)-3,4,5-trihydroxy-6-(hydroxymethyl)tetrahydropyran-2-yl]oxy-phenyl]-2-(2-oxochromen-7-yl)oxy-propanoic acid	3.85	level1			533.13	159.9	NEG	0.976524	1.25201	1.56353	1.26402	0.164728	0.13474	0.0786614	0.126043
240	5,7-dihydroxy-2-phenyl-chroman-4-one	3.85	level1			255.066	247.9	NEG	0.099605	0.126202	0.11617	0.113993	1.27339	0.978848	0.940232	1.06416
241	Saponarin	3.85	level1			595.164	176.2	POS	69.0915	72.4493	71.2655	70.9354	67.5055	65.8012	71.0051	68.104
242	N-Lactoyl-Phenylalanine	3.85	level1			236.092	162.4	NEG	4.92737	5.0909	4.8704	4.96289	9.25065e-05	0.0354101	0.0603908	0.0319645
243	4-(dimethylamino)butanoate	3.84	level1			130.087	29.5	NEG	2.08868	2.30837	2.02056	2.1392	11.0534	11.2444	10.9166	11.0715
244	(1S,3R,4R,5R)-1,3,4-trihydroxy-5-[(E)-3-(4-hydroxy-3-methoxy-phenyl)prop-2-enoyl]oxy-cyclohexanecarboxylic acid	3.84	level1			369.117	163.8	POS	1.19629	1.23904	1.41276	1.2827	2.10559	2.00786	2.06355	2.059
245	3,5-dihydroxy-2-(4-hydroxyphenyl)-7-[(2S,3R,4S,5S,6R)-3,4,5-trihydroxy-6-(hydroxymethyl)tetrahydropyran-2-yl]oxy-chromen-4-one	3.84	level1			449.107	191.7	POS	347.064	0.000600895	336.683	227.916	372.488	363.143	368.162	367.931
246	3,5,7-trihydroxy-2-[2-hydroxy-6-[(2S,3R,4S,5S,6R)-3,4,5-trihydroxy-6-(hydroxymethyl)tetrahydropyran-2-yl]oxy-phenyl]chromen-4-one	3.84	level1			465.101	184.9	POS	168.112	172.949	166.855	169.305	191.639	188.381	200.217	193.413
247	2-Aminoisobutyric acid	3.84	level1			104.07	15.9	POS	0.816779	0.683763	0.655694	0.718745	0.961422	0.830358	0.812599	0.868126
248	Vicenin 3	3.84	level1			563.14	169.6	NEG	10.4971	11.4889	13.0899	11.6919	5.01853	5.332	7.12233	5.82429
249	Isoschaftoside	3.84	level1			563.14	169.6	NEG	10.4971	11.4889	13.0899	11.6919	5.01853	5.332	7.12233	5.82429
250	ethyl octanoate	3.84	level1			171.138	272	NEG	1.43996	1.69151	1.34593	1.49247	1.93992	1.76239	1.95107	1.88446
251	3-phenyl-1-(2,4,6-trihydroxyphenyl)prop-2-en-1-one	3.84	level1			255.066	247.9	NEG	0.099605	0.126202	0.11617	0.113993	1.27339	0.978848	0.940232	1.06416
252	NAE(18:3(9Z,12Z,15Z))	3.84	level1			322.273	286.1	POS	0.677638	0.696657	0.681523	0.685273	0.516738	0.512881	0.476827	0.502149
253	Undecanoic acid	3.84	level1			185.154	280.9	NEG	0.561826	0.895701	0.722922	0.726816	0.569197	0.669946	0.672142	0.637095
254	Theaflavin	3.84	level1			565.134	195.1	POS	3.31139	3.28707	2.89423	3.16423	6.43655	5.97989	6.8129	6.40978
255	5,7-dihydroxy-2-(4-hydroxyphenyl)-6-[3,4,5-trihydroxy-6-(hydroxymethyl)tetrahydropyran-2-yl]-8-(3,4,5-trihydroxytetrahydropyran-2-yl)chromen-4-one	3.84	level1			565.154	169.9	POS	61.0558	67.5943	79.7231	69.4577	41.5981	45.5514	51.0484	46.066
256	(1R,2R,4S,16R,17R,20S)-2-hydroxy-13,20-dimethoxy-4,7,17,22,22-pentamethyl-5,10,21,23-tetraoxahexacyclo[18.2.1.01,17.04,16.06,14.08,12]tricosa-6(14),7,12-trien-11-one	3.84	level1			473.217	249.7	NEG	0.569217	0.636533	8.11887e-05	0.401944	0.718672	8.94105e-05	0.670403	0.463055
257	1-Deoxypebrolide	3.84	level1			415.211	249.4	POS	9.72897	11.2464	0.000580288	6.99198	13.7326	7.6112	12.5692	11.3043
258	6-hydroxy-3,8a-dimethyl-5-methylene-4a,6,7,8,9,9a-hexahydro-4H-benzo[f]benzofuran-2-one	3.84	level1			231.137	216.5	POS	0.762161	0.845698	0.833957	0.813939	0.572914	0.65388	0.588406	0.605066
259	Tiliroside	3.84	level1			593.127	206.3	NEG	4.52971	4.97082	5.34857	4.9497	5.04075	4.68839	4.51478	4.74798
260	(3R,3aR,6S,6aR)-2,3,6-trihydroxy-3,3a,6,6a-tetrahydro-2H-furo[3,2-b]furan-5-one	3.84	level1			175.024	26.7	NEG	13.9846	14.0402	13.8573	13.9607	6.17005	6.61303	7.12892	6.63733
261	Betaine	3.84	level1			118.086	26.5	POS	49.78	52.4595	48.6918	50.3104	38.2527	38.9468	38.2204	38.4733
262	9-Oxo-10(E),12(E)-octadecadienoic acid	3.84	level1			293.211	277.3	NEG	24.4423	27.7036	29.644	27.2633	36.3681	34.1938	37.0664	35.8761
263	4-Feruloylquinic acid	3.83	level1			369.117	163.8	POS	1.19629	1.23904	1.41276	1.2827	2.10559	2.00786	2.06355	2.059
264	Daphnetin	3.83	level1			177.019	159.8	NEG	10.9873	11.664	9.34903	10.6668	6.3472	5.88836	6.8875	6.37435
265	1,3,5,6-tetrahydroxy-2-methyl-anthracene-9,10-dione	3.83	level1			285.04	220.9	NEG	100.463	97.6824	98.3758	98.8404	59.734	59.946	69.2496	62.9765
266	Epicatechin	3.83	level1			291.085	162.9	POS	154.287	150.606	122.597	142.497	88.8161	79.4143	105.076	91.1021
267	5,7-dihydroxy-2-(4-hydroxyphenyl)-8-[3,4,5-trihydroxy-6-(hydroxymethyl)tetrahydropyran-2-yl]-6-(3,4,5-trihydroxytetrahydropyran-2-yl)chromen-4-one	3.83	level1			563.14	169.6	NEG	10.4971	11.4889	13.0899	11.6919	5.01853	5.332	7.12233	5.82429
268	5,7-dihydroxy-2-(2-hydroxyphenyl)-6,8-dimethoxy-chromen-4-one	3.83	level1			331.08	228.9	POS	1.27887	1.24391	1.25577	1.25952	1.22469	1.15443	1.18282	1.18731
269	Meloside A	3.83	level1			595.164	176.2	POS	69.0915	72.4493	71.2655	70.9354	67.5055	65.8012	71.0051	68.104
270	gamma-Linolenic acid	3.83	level1			277.217	301.9	NEG	161.381	125.547	122.011	136.313	200.407	102.889	100.377	134.558
271	LPC(16:0)	3.83	level1			496.337	291.3	POS	116.655	110.56	121.251	116.155	157.326	163.491	155.206	158.674
272	(10E,15Z)-9,12,13-trihydroxyoctadeca-10,15-dienoic acid	3.83	level1			327.217	228.7	NEG	32.1831	33.5813	33.7981	33.1875	41.5127	40.3902	41.8754	41.2594
273	Ellagic acid	3.83	level1			300.999	224.5	NEG	10.3293	9.71808	6.88158	8.97632	11.1537	13.9209	7.64424	10.9063
274	Pratensein	3.83	level1			301.07	217.3	POS	1.11126	0.000600895	1.08579	0.732551	1.0335	0.897916	1.02304	0.984818
275	Azelaic acid	3.83	level1			187.097	198.9	NEG	10.0331	10.2547	11.748	10.6786	18.7564	17.3476	15.5794	17.2278
276	Flavin mononucleotide (FMN)	3.83	level1			437.086	155.4	NEG	1.72163	1.78041	1.81581	1.77262	0.532973	0.692739	0.673895	0.633202
277	Stachydrine	3.83	level1			144.101	26.4	POS	2.2477	2.26973	2.23243	2.24995	2.22811	2.15956	1.92956	2.10574
278	Levulinic acid	3.83	level1			115.04	16	NEG	0.665416	0.648437	0.620184	0.644679	0.769665	0.699879	0.711664	0.727069
279	Quercetin 3-O-sophoroside	3.83	level1			627.153	175	POS	4.57173	4.58183	3.60473	4.25277	2.36234	2.50347	2.53344	2.46641
280	Skimmin	3.83	level1			307.081	133.6	POS	5.60698	5.18124	9.68628	6.82483	2.40684	2.09607	2.54239	2.34844
281	Benzoic acid	3.82	level1			121.029	164.8	NEG	1.20114	1.36622	3.05073	1.8727	3.72357	3.52208	3.85334	3.69966
282	4-Hydroxybenzaldehyde	3.82	level1			121.029	164.8	NEG	1.20114	1.36622	3.05073	1.8727	3.72357	3.52208	3.85334	3.69966
283	3-[(2S,3R,4R,5S,6S)-3,5-dihydroxy-6-methyl-4-[(2S,3R,4S,5S,6R)-3,4,5-trihydroxy-6-(hydroxymethyl)tetrahydropyran-2-yl]oxy-tetrahydropyran-2-yl]oxy-5,7-dihydroxy-2-(4-hydroxyphenyl)chromen-4-one	3.82	level1			593.15	188.3	NEG	83.984	79.5062	84.0673	82.5191	81.019	82.2125	90.9375	84.723
284	Isonicotinic acid	3.82	level1			124.039	12.3	POS	0.924627	0.894127	0.88184	0.900198	0.00062782	0.934805	0.890593	0.608675
285	alpha-Linolenic acid	3.82	level1			277.217	301.9	NEG	161.381	125.547	122.011	136.313	200.407	102.889	100.377	134.558
286	Quercetin 3-gentiobioside	3.82	level1			627.153	175	POS	4.57173	4.58183	3.60473	4.25277	2.36234	2.50347	2.53344	2.46641
287	5Z,8Z,11Z-Eicosatrienoic acid	3.82	level1			305.248	314	NEG	0.269757	0.247781	0.231243	0.249594	0.210998	0.196783	0.13752	0.181767
288	Linoleamide	3.82	level1			280.263	298.3	POS	32.2373	20.8185	60.0462	37.7007	56.4742	4.16305	8.46747	23.0349
289	Hexadecanedioic acid	3.82	level1			285.206	270.4	NEG	0.375591	0.404128	0.387688	0.389136	0.446202	8.94105e-05	0.407022	0.284438
290	Sph(t18:0)	3.82	level1			318.299	265.4	POS	5.99772	6.90802	6.79695	6.56756	6.7796	6.09341	7.0847	6.65257
291	3-[6-[[3,5-dihydroxy-6-methyl-4-[3,4,5-trihydroxy-6-(hydroxymethyl)tetrahydropyran-2-yl]oxy-tetrahydropyran-2-yl]oxymethyl]-3,4,5-trihydroxy-tetrahydropyran-2-yl]oxy-2-(3,4-dihydroxyphenyl)-5,7-dihydroxy-chromen-4-one	3.82	level1			773.21	178.3	POS	4.09453	3.25252	4.19133	3.84613	3.01412	2.94623	4.4659	3.47542
292	3,5-Dihydroxybenzoic acid	3.82	level1			153.019	81.4	NEG	106.741	113.541	83.4096	101.231	20.1183	20.2381	10.0292	16.7952
293	3-Methylxanthine	3.82	level1			165.04	48.7	NEG	2.33918	2.26809	8.11887e-05	1.53578	1.62628	1.73501	1.53186	1.63105
294	Proline	3.82	level1			116.07	25.9	POS	0.528199	0.860964	1.19782	0.862326	12.719	13.6461	12.2185	12.8612
295	Pehanorm	3.82	level1			104.07	2.4	POS	0.000587601	0.610213	0.539297	0.383366	0.621214	0.5604	0.000624339	0.394079
296	Grosvenorine	3.82	level1			741.22	182.1	POS	26.0491	24.4366	25.2625	25.2494	23.8834	21.8261	22.0539	22.5878
297	(2R)-3-(3,4-dihydroxyphenyl)-1-[2,4-dihydroxy-3-[(2S,3R,4R,5S,6R)-3,4,5-trihydroxy-6-(hydroxymethyl)tetrahydropyran-2-yl]phenyl]-2-hydroxy-propan-1-one	3.82	level1			453.138	151.4	POS	3.10128	3.27582	3.45071	3.27594	0.20488	0.20113	0.391642	0.265884
298	Erucamide	3.82	level1			338.341	335	POS	9.10137	9.59001	8.82474	9.17204	9.99896	0.000626007	8.98011	6.32656
299	8-hydroxy-6-methyl-2-(4-methylpent-3-enyl)octa-2,6-dienoic acid	3.82	level1			251.165	251.5	NEG	0.441848	0.470009	0.580745	0.497534	0.869452	1.03184	1.21517	1.03882
300	8-hydroxy-4-(1-hydroxy-1-methyl-ethyl)-10-oxatricyclo[7.2.1.01,5]dodec-3-ene-8-carboxylic acid	3.81	level1			281.139	166.6	NEG	2.65622	2.72738	2.18753	2.52371	0.932165	0.956939	1.16777	1.01896
301	2,4,8,9-tetrahydroxybenzofuro[3,2-c]chromen-6-one	3.81	level1			299.019	209.2	NEG	8.34616e-05	1.6505	1.67391	1.10817	1.85541	8.94105e-05	1.94315	1.26622
302	N-Lactoylphenylalanine	3.81	level1			236.092	162.4	NEG	4.92737	5.0909	4.8704	4.96289	9.25065e-05	0.0354101	0.0603908	0.0319645
303	Dodecanoic acid	3.81	level1			199.17	290.6	NEG	1.21219	1.13418	1.23189	1.19275	1.57552	1.22477	1.13374	1.31134
304	1-Myristoyl-sn-glycero-3-phosphocholine (LPC(14:0/0:0))	3.81	level1			468.308	274.7	POS	1.4908	1.345	1.85947	1.56509	2.69724	2.40181	2.59887	2.56597
305	Lauric diethanolamide	3.81	level1			288.253	267.1	POS	3.51228	0.497402	0.40453	1.4714	0.622131	0.356189	3.07361	1.35064
306	Rutin	3.81	level1			611.16	181.5	POS	75.3186	79.6667	76.6207	77.202	78.1904	78.2147	85.5	80.6351
307	Hydroxyphenylacetylglycine	3.81	level1			192.065	58.5	POS	2.08363	0.000600895	1.3204	1.13488	1.5598	1.86875	1.74333	1.72396
308	3-Dehydroquinic acid	3.81	level1			171.03	30.3	NEG	11.8773	13.2801	19.1689	14.7755	41.4893	41.4349	36.6812	39.8685
309	N-Methylglutamic acid	3.81	level1			142.051	28.9	NEG	5.51796	5.77332	5.23053	5.50727	5.0761	4.88313	4.56038	4.83987
310	Glutarylcarnitine	3.81	level1			276.143	28.6	POS	1.83767	2.08876	2.75719	2.22787	42.2702	40.0579	36.9534	39.7605
311	o-Tyrosine	3.81	level1			182.081	28.4	POS	28.6005	29.4503	34.2969	30.7826	85.7093	86.0367	75.9678	82.5713
312	Demethoxycapillarisin	3.81	level1			287.054	220.3	POS	53.332	50.445	50.5934	51.4568	40.4699	40.8529	43.8475	41.7235
313	[4-[(2S,3R,4S,5S,6R)-3,4,5-trihydroxy-6-(hydroxymethyl)tetrahydropyran-2-yl]oxyphenyl]methyl 4-hydroxybenzoate	3.81	level1			405.119	215.3	NEG	0.43558	0.409859	0.524015	0.456484	0.53198	0.498177	0.432996	0.487718
314	Cryptochlorogenic acid	3.81	level1			355.102	146.3	POS	23.1704	19.7287	34.5284	25.8092	72.1239	68.9274	68.291	69.7808
315	10-Hydroxy-2,2-dimethyl-3,4-dihydropyrano[3,2-c][2]benzoxepine-6,11-dione	3.81	level1			257.08	186.1	POS	0.491338	0.490132	0.697528	0.559666	3.25476	3.13702	2.4353	2.94236
316	Tris(2,4-di-tert-butylphenyl)phosphate	3.81	level1			663.451	319	POS	0.000587601	5.38634	4.52929	3.30541	0.00062782	5.11167	4.69539	3.26923
317	6-[2-(2,2,5a-Trimethyl-7-methylidene-3-oxo-4,5,6,8,9,9a-hexahydrobenzo[b]oxepin-6-yl)ethyl]-4,6-dihydroxy-2,2,5a,7-tetramethyl-4,5,7,8,9,9a-hexahydrobenzo[b]oxepin-3-one	3.81	level1			505.353	281.2	POS	3.83889	4.48535	3.07991	3.80138	0.00062782	0.000626007	0.00941032	0.00355471
318	[(2S,3R,4S,5S,6R)-2-(2-acetonyl-7-hydroxy-5-methyl-4-oxo-chromen-8-yl)-4,5-dihydroxy-6-(hydroxymethyl)tetrahydropyran-3-yl] (E)-3-(4-hydroxyphenyl)prop-2-enoate	3.81	level1			541.169	205.1	POS	0.653756	0.596273	0.618332	0.622787	1.86285	1.78944	0.422013	1.3581
319	3-Hydroxyphenylacetic acid	3.8	level1			151.04	151.9	NEG	3.26485	2.9006	2.66498	2.94348	0.771272	0.754009	0.856915	0.794065
320	p-Toluquinone	3.8	level1			121.029	164.8	NEG	1.20114	1.36622	3.05073	1.8727	3.72357	3.52208	3.85334	3.69966
321	(2E,4Z)-9-oxooctadeca-2,4-dienoic acid	3.8	level1			293.211	277.3	NEG	24.4423	27.7036	29.644	27.2633	36.3681	34.1938	37.0664	35.8761
322	3,4-Dihydroxybenzoic acid (Protocatechuic acid)	3.8	level1			153.019	81.4	NEG	106.741	113.541	83.4096	101.231	20.1183	20.2381	10.0292	16.7952
323	Clitorin	3.8	level1			741.22	182.1	POS	26.0491	24.4366	25.2625	25.2494	23.8834	21.8261	22.0539	22.5878
324	Mauritianin	3.8	level1			741.22	182.1	POS	26.0491	24.4366	25.2625	25.2494	23.8834	21.8261	22.0539	22.5878
325	3-Amino-3-(4-hydroxyphenyl)propanoic acid	3.8	level1			182.081	28.4	POS	28.6005	29.4503	34.2969	30.7826	85.7093	86.0367	75.9678	82.5713
326	LPC(18:2/0:0)	3.8	level1			520.337	282.3	POS	290.084	268.649	320.965	293.233	445.41	464.65	468.937	459.666
327	Octyl gallate	3.8	level1			281.138	260.4	NEG	0.186368	0.174156	0.161607	0.174044	0.242279	0.20997	0.174641	0.208963
328	(±)-Naringenin	3.8	level1			273.075	213.9	POS	2.2318	2.18433	3.76724	2.72779	3.98708	3.88669	3.17707	3.68361
329	Desaminotyrosine	3.8	level1			165.055	167.8	NEG	2.77585	2.71828	1.83715	2.44376	0.489803	0.404806	0.596368	0.496992
330	Leucocyanidin	3.8	level1			305.066	150.8	NEG	341.806	324.227	266.273	310.769	131.236	105.552	123.786	120.191
331	Chlorogenic acid	3.8	level1			353.088	137.4	NEG	19.5914	18.9157	23.1745	20.5605	62.3199	58.3828	54.8898	58.5308
332	3-Succinoylpyridine	3.8	level1			180.065	97.9	POS	1.98458	2.04556	1.95279	1.99431	0.00062782	2.30166	0.000624339	0.767638
333	gamma-Glutamylvaline	3.8	level1			229.118	45.9	POS	1.30136	1.29479	1.2444	1.28018	0.00062782	0.000626007	0.000624339	0.000626055
334	[(1R,21S,23R)-6,7,8,11,12,13,22,23-octahydroxy-3,16-dioxo-2,17,20-trioxatetracyclo[17.3.1.04,9.010,15]tricosa-4,6,8,10,12,14-hexaen-21-yl] 3,4,5-trihydroxybenzoate	3.8	level1			633.072	151.5	NEG	12.0815	10.9798	16.8146	13.292	50.1499	46.9598	36.1275	44.4124
335	5-Hydroxymethylfurfural	3.79	level1			125.024	42	NEG	57.3675	58.4532	57.2391	57.6866	14.1335	13.451	13.2677	13.6174
336	1,2-Anhydro-myo-inositol	3.79	level1			161.045	29.6	NEG	6.6568	7.31993	6.32182	6.76618	7.66564	7.55573	8.30571	7.84236
337	cis-8,11,14-Eicosatrienoic acid	3.79	level1			305.248	314	NEG	0.269757	0.247781	0.231243	0.249594	0.210998	0.196783	0.13752	0.181767
338	3-[4,5-dihydroxy-3-(3,4,5-trihydroxy-6-methyl-tetrahydropyran-2-yl)oxy-6-[(3,4,5-trihydroxy-6-methyl-tetrahydropyran-2-yl)oxymethyl]tetrahydropyran-2-yl]oxy-5,7-dihydroxy-2-(4-hydroxyphenyl)chromen-4-one	3.79	level1			741.22	182.1	POS	26.0491	24.4366	25.2625	25.2494	23.8834	21.8261	22.0539	22.5878
339	Corilagin	3.79	level1			633.072	151.5	NEG	12.0815	10.9798	16.8146	13.292	50.1499	46.9598	36.1275	44.4124
340	1-Oleoyl-sn-glycerol 3-phosphate	3.79	level1			435.249	318.3	NEG	7.6866	10.717	13.1172	10.5069	4.85996	13.1571	10.6173	9.5448
341	Myristic acid	3.79	level1			227.201	306.5	NEG	0.972742	1.00799	0.836488	0.939073	9.25065e-05	0.849406	0.839242	0.562914
342	Rosmarinic acid	3.79	level1			343.08	189.5	POS	1.85584	1.82422	1.52617	1.73541	0.273786	0.212155	0.315539	0.26716
343	Procyanidin C1	3.79	level1			867.212	161.2	POS	0.450458	0.787036	0.690148	0.642547	2.66783	1.38249	2.61732	2.22255
344	3,7-Dimethyluric acid	3.79	level1			195.05	47.3	NEG	4.27251	4.58871	8.11887e-05	2.95377	4.58321	4.39892	5.17795	4.72003
345	Aspartate	3.79	level1			134.044	29.8	POS	1.28479	1.43654	1.58486	1.4354	4.05414	1.86196	4.19097	3.36902
346	Miglitol	3.79	level1			190.107	25.6	POS	37.42	38.5547	43.0101	39.6616	81.9845	85.6106	88.4396	85.3449
347	Pyruvate	3.79	level1			87.0086	2.2	NEG	1.92665	0.625307	8.11887e-05	0.850678	9.25065e-05	8.94105e-05	9.32227e-05	9.17132e-05
348	[(3S,8S,9R,10R,12R,13S,14R,17S)-17-acetyl-3,8,14,17-tetrahydroxy-10,13-dimethyl-1,2,3,4,7,9,11,12,15,16-decahydrocyclopenta[a]phenanthren-12-yl] 4-hydroxybenzoate	3.79	level1			481.221	211.7	NEG	1.81329	8.31747e-05	1.8507	1.22136	1.7619	1.70824	1.64451	1.70488
349	3-[(2S,3R,4R,5R,6S)-4,5-dihydroxy-6-methyl-3-[(2S,3R,4S,5S,6R)-3,4,5-trihydroxy-6-(hydroxymethyl)tetrahydropyran-2-yl]oxy-tetrahydropyran-2-yl]oxy-2-(3,4-dihydroxyphenyl)-5,7-dihydroxy-chromen-4-one	3.79	level1			609.144	181.6	NEG	63.8253	64.8924	67.1171	65.2783	58.1558	60.693	74.6206	64.4898
350	methyl 2-hydroxy-3-[(2S,3R,4S,5S,6R)-3,4,5-trihydroxy-6-(hydroxymethyl)tetrahydropyran-2-yl]oxy-benzoate	3.79	level1			329.09	163.2	NEG	3.81687	4.05411	3.79413	3.88837	3.23993	2.83014	3.26691	3.11233
351	Val-Ile	3.79	level1			231.17	43.1	POS	0.000587601	0.0328435	0.0980885	0.0438399	2.92849	2.68456	3.11087	2.90797
352	PC(8:0/8:0)	3.79	level1			492.307	267.5	POS	0.922338	0.777901	1.01295	0.904396	2.0524	1.98825	1.53497	1.85854
353	(10E,12E)-9-hydroxyoctadeca-10,12-dienoic acid	3.79	level1			295.226	276.5	NEG	20.2956	23.3513	24.7652	22.8041	59.4651	56.7341	62.4027	59.534
354	3,7-dihydroxy-9-methoxy-1-methyl-benzo[c]chromen-6-one	3.78	level1			271.061	214.2	NEG	8.68607	8.84227	8.84708	8.79181	9.89557	9.66081	9.32227e-05	6.51882
355	(1S,3R,4R,5R)-1,3,4-trihydroxy-5-[(E)-3-(3-hydroxy-4-methoxy-phenyl)prop-2-enoyl]oxy-cyclohexanecarboxylic acid	3.78	level1			369.117	163.8	POS	1.19629	1.23904	1.41276	1.2827	2.10559	2.00786	2.06355	2.059
356	Methylsuccinic acid	3.78	level1			131.035	44.9	NEG	4.46625	4.81468	8.11887e-05	3.09367	2.98303	2.8709	3.22919	3.0277
357	Methyl caffeate	3.78	level1			193.05	181.5	NEG	1.08471	1.13337	0.995958	1.07135	1.36237	1.37325	1.50439	1.41334
358	4-Hydroxyphenylacetic acid	3.78	level1			151.04	109.8	NEG	0.80421	0.803737	0.72031	0.776086	0.820307	0.739143	9.32227e-05	0.519848
359	6-Hydroxycoumarin	3.78	level1			163.039	205.4	POS	0.698692	0.79038	0.841603	0.776892	0.886682	0.82951	0.887837	0.86801
360	NAE(18:3(6Z,9Z,12Z))	3.78	level1			322.273	286.1	POS	0.677638	0.696657	0.681523	0.685273	0.516738	0.512881	0.476827	0.502149
361	5,6,7-trihydroxy-2-(4-methoxyphenyl)chromen-4-one	3.78	level1			301.07	217.3	POS	1.11126	0.000600895	1.08579	0.732551	1.0335	0.897916	1.02304	0.984818
362	13(S)-HODE	3.78	level1			295.226	276.5	NEG	20.2956	23.3513	24.7652	22.8041	59.4651	56.7341	62.4027	59.534
363	Butamben	3.78	level1			194.117	239	POS	1.42745	1.22196	0.000580288	0.883332	1.3809	1.55383	1.49086	1.4752
364	(±)-Dihydroactinidiolide	3.78	level1			181.121	221.6	POS	49.5207	49.8861	57.2967	52.2345	90.1044	95.2091	94.5972	93.3036
365	Diethanolamine	3.78	level1			88.0755	32.6	POS	43.573	42.8201	41.2929	42.562	29.2035	27.656	27.7009	28.1868
366	6-[(3E,5E,7S)-5,7-dimethyl-2-oxo-nona-3,5-dienyl]-2,4-dihydroxy-3-methyl-benzaldehyde	3.78	level1			315.159	266.6	NEG	1.10037	1.53294	1.01574	1.21635	0.0105682	0.0087377	0.0101275	0.00981114
367	4-Chromanone	3.78	level1			147.045	214.5	NEG	0.15696	0.205512	0.293608	0.218693	1.20914	1.18214	1.18668	1.19265
368	Methyl 5-hydroxypyridine-2-carboxylate	3.78	level1			154.049	157.8	POS	2.69512	3.16799	2.97041	2.94451	0.0736506	0.101703	0.231769	0.135707
369	gamma-CEHC (gamma-Carboxyethyl hydrochroman)	3.77	level1			263.129	202.3	NEG	7.78299	7.69073	7.82112	7.76495	6.7897	6.5856	7.06866	6.81465
370	L-Valyl-L-phenylalanine	3.77	level1			265.154	149	POS	1.60782	1.59439	0.0972817	1.09983	5.36385	4.76578	4.77302	4.96755
371	Tyramine	3.77	level1			120.081	41.4	POS	10.6231	10.6616	14.9714	12.0854	78.0273	101.402	80.6959	86.7083
372	12-Methyltridecanoic acid	3.77	level1			227.201	306.5	NEG	0.972742	1.00799	0.836488	0.939073	9.25065e-05	0.849406	0.839242	0.562914
373	Linoleic acid	3.77	level1			279.232	311	NEG	29.1163	36.375	30.161	31.8841	38.707	33.3535	30.6462	34.2355
374	(6S,7aR)-6-hydroxy-4,4,7a-trimethyl-6,7-dihydro-5H-benzofuran-2-one	3.77	level1			179.106	184.1	POS	7.95143	8.01658	12.4361	9.46802	17.8765	18.6896	17.9943	18.1868
375	(1R,3R,4S,5R)-1,3,4-trihydroxy-5-[(E)-3-(4-hydroxyphenyl)prop-2-enoyl]oxy-cyclohexanecarboxylic acid	3.77	level1			337.092	141.7	NEG	8.34616e-05	293.433	375.319	222.917	423.027	407.383	446.918	425.776
376	3-Isopropylmalic acid	3.77	level1			175.061	87.6	NEG	3.18589	2.80403	2.67365	2.88786	4.33421	4.73465	6.25322	5.10736
377	Auranofin	3.77	level1			363.075	173	NEG	2.32479	2.34349	1.91636	2.19488	1.88652	1.79872	2.51039	2.06521
378	5,7-dihydroxy-2-[4-[3,4,5-trihydroxy-6-(hydroxymethyl)tetrahydropyran-2-yl]oxyphenyl]chroman-4-one	3.76	level1			433.113	172.7	NEG	3.10491	2.98663	2.44015	2.84389	2.0807	1.67787	2.12126	1.95994
379	(1S,3R,4R,5R)-1,3-bis[[(E)-3-(3,4-dihydroxyphenyl)prop-2-enoyl]oxy]-4,5-dihydroxy-cyclohexanecarboxylic acid	3.76	level1			515.12	160.4	NEG	2.18469	2.66738	2.96923	2.6071	4.51902	4.41247	5.47735	4.80295
380	Heptadecanoic acid	3.76	level1			269.248	327.2	NEG	0.143639	0.0744429	0.0663869	0.0948231	0.149401	0.0816734	0.0497438	0.0936062
381	NAE(18:1)	3.76	level1			326.304	306.9	POS	0.666923	0.591743	0.604144	0.620937	0.416543	0.398577	0.414807	0.409976
382	beta-Ionone	3.76	level1			193.158	267	POS	0.0127077	0.014565	0.0049835	0.0107521	0.921906	0.955227	0.885505	0.92088
383	[7-formyl-3',4-dihydroxy-6-(hydroxymethyl)-4',4',7',8'a-tetramethyl-spiro[3H-benzofuran-2,8'-decalin]-2'-yl] acetate	3.76	level1			445.223	262.9	NEG	5.12833	5.16921	4.72115	5.00623	2.38931	2.16993	1.4837	2.01431
384	Andrographolide	3.76	level1			351.213	227.8	POS	2.68333	1.60792	2.53975	2.277	2.18573	1.54513	1.37838	1.70308
385	Indolelactic acid	3.76	level1			206.081	154	POS	1.29759	2.12988	1.47621	1.63456	0.379109	0.308734	0.693535	0.46046
386	1,5,8-trihydroxy-4-methoxy-3-[(2S,3R,4S,5S,6R)-3,4,5-trihydroxy-6-(hydroxymethyl)tetrahydropyran-2-yl]oxy-xanthen-9-one	3.76	level1			451.088	166.9	NEG	1.25486	1.24181	1.39119	1.29595	1.244	1.03508	9.32227e-05	0.759727
387	2-(3,4-dihydroxyphenyl)-5,7-dihydroxy-chroman-4-one	3.76	level1			269.045	220.2	NEG	5.24887	5.55227	5.4979	5.43301	3.63856	3.33885	4.28951	3.75564
388	Hypoxanthine	3.75	level1			135.03	24.8	NEG	14.7944	15.5551	8.11887e-05	10.1165	9.25065e-05	15.0671	15.4789	10.182
389	α-Cyperone	3.75	level1			219.174	266.8	POS	1.38307	1.51924	1.82451	1.5756	3.53275	3.67081	3.91563	3.70639
390	(3E,4R)-3-[2-[(1R,4aS,5R,6R,8aS)-6-hydroxy-5-(hydroxymethyl)-5,8a-dimethyl-2-methylene-decalin-1-yl]ethylidene]-4-hydroxy-tetrahydrofuran-2-one	3.75	level1			351.213	227.8	POS	2.68333	1.60792	2.53975	2.277	2.18573	1.54513	1.37838	1.70308
391	Oleic acid	3.75	level1			281.247	321.5	NEG	8.34616e-05	2.08816	2.07407	1.38744	1.9796	2.16101	9.32227e-05	1.38023
392	trans-Vaccenic acid	3.75	level1			281.247	321.5	NEG	8.34616e-05	2.08816	2.07407	1.38744	1.9796	2.16101	9.32227e-05	1.38023
393	Suberic acid	3.75	level1			173.081	182.3	NEG	1.1294	1.30548	1.219	1.21796	1.12967	1.01439	1.1516	1.09855
394	Methylimidazoleacetic acid	3.75	level1			123.055	41	POS	15.568	14.077	19.7662	16.4704	31.0193	38.7283	29.339	33.0289
395	5-hydroxy-8-methoxy-2-methyl-10-[(2S,3R,4S,5S,6R)-3,4,5-trihydroxy-6-[[(2R,3R,4S,5S,6R)-3,4,5-trihydroxy-6-(hydroxymethyl)tetrahydropyran-2-yl]oxymethyl]tetrahydropyran-2-yl]oxy-benzo[h]chromen-4-one	3.75	level1			595.166	157.3	NEG	22.3101	21.7546	19.4114	21.1587	14.715	13.3482	14.9351	14.3328
396	Kaempferol 3-methyl ether	3.74	level1			301.07	217.3	POS	1.11126	0.000600895	1.08579	0.732551	1.0335	0.897916	1.02304	0.984818
397	Butanedioic acid	3.74	level1			175.061	87.6	NEG	3.18589	2.80403	2.67365	2.88786	4.33421	4.73465	6.25322	5.10736
398	cis-11-Eicosenoic acid	3.74	level1			309.28	354.4	NEG	0.472807	0.426068	0.403843	0.434239	0.370858	0.337203	0.325189	0.344417
399	trans-11-Eicosenoic acid	3.74	level1			309.28	354.4	NEG	0.472807	0.426068	0.403843	0.434239	0.370858	0.337203	0.325189	0.344417
400	LPC(17:0/0:0)	3.74	level1			510.361	298.3	POS	1.33584	1.24472	1.13518	1.23858	1.06605	0.928587	0.948116	0.980919
401	1,3,7-Trimethyluric acid	3.74	level1			209.068	144	NEG	6.75336	6.42	6.57119	6.58151	1.69995	1.5758	1.61173	1.62916
402	Tryptophan	3.74	level1			205.097	73.1	POS	20.7503	35.6351	26.353	27.5795	113.569	207.815	182.375	167.919
403	Pyroglutamic acid	3.74	level1			128.035	49.9	NEG	19.5959	19.2946	8.11887e-05	12.9635	15.3809	17.6837	23.4652	18.8433
404	Glucosamine	3.74	level1			180.087	37.2	POS	1.75666	1.75769	1.89676	1.8037	3.30768	3.37786	3.67495	3.45349
405	N-Acetylputrescine	3.74	level1			131.117	26.8	POS	9.13514	9.17951	9.34885	9.22117	7.33428	7.3383	7.92208	7.53155
406	3-Hydroxyoctanoic acid	3.74	level1			141.092	235.9	NEG	0.11466	0.123521	0.109956	0.116046	0.182695	0.459621	0.518421	0.386912
407	Sulfuretin	3.73	level1			269.045	262.9	NEG	0.508647	0.508133	0.364961	0.46058	0.606435	0.042477	0.0407977	0.229903
408	3,7-Di-O-methylquercetin	3.73	level1			331.08	228.9	POS	1.27887	1.24391	1.25577	1.25952	1.22469	1.15443	1.18282	1.18731
409	6-hydroxy-4-methyl-chromen-2-one	3.73	level1			177.054	175.7	POS	2.8295	3.11241	2.58524	2.84238	2.16296	2.29265	2.04325	2.16629
410	2-Phenyllactic acid	3.73	level1			165.055	167.8	NEG	2.77585	2.71828	1.83715	2.44376	0.489803	0.404806	0.596368	0.496992
411	Palmitic acid	3.73	level1			255.233	355	NEG	17.7327	16.2115	15.65	16.5314	16.2795	14.8783	15.6818	15.6132
412	PG(16:0/18:1)	3.73	level1			747.516	348.1	NEG	0.0746687	3.50509	4.76731	2.78235	0.0914639	0.594166	1.8157	0.833775
413	Erucic acid	3.73	level1			337.311	280.7	NEG	2.54926	2.24267	3.50576	2.7659	9.25065e-05	3.1565	2.2522	1.80293
414	2,5-Di-tert-butylhydroquinone	3.73	level1			221.154	275.5	NEG	0.592505	0.709877	0.374673	0.559019	0.124259	0.130622	0.128678	0.127853
415	Matairesinol	3.73	level1			341.137	197.3	POS	3.00532	2.90059	2.72803	2.87798	0.975091	1.90588	2.50701	1.79599
416	1-Methylxanthine	3.73	level1			165.04	61.1	NEG	1.46656	1.83406	1.80529	1.70197	1.56265	1.52343	1.79034	1.62547
417	1-(3-acetyl-2,4,6-trihydroxy-phenyl)ethanone	3.73	level1			193.049	201.4	POS	8.49175	7.88889	6.00816	7.46293	1.81191	1.73049	1.80358	1.78199
418	4-Hydroxyphenylacetaldehyde	3.72	level1			135.045	172.6	NEG	2.40207	2.59813	1.9715	2.3239	1.03436	1.02767	1.00066	1.0209
419	methyl 8-hydroxy-9-oxo-xanthene-1-carboxylate	3.72	level1			269.045	262.9	NEG	0.508647	0.508133	0.364961	0.46058	0.606435	0.042477	0.0407977	0.229903
420	7,3',4'-Trihydroxyflavone	3.72	level1			269.045	262.9	NEG	0.508647	0.508133	0.364961	0.46058	0.606435	0.042477	0.0407977	0.229903
421	3,5-dihydroxy-2-(3-hydroxy-4-methoxy-phenyl)-7-methoxy-chromen-4-one	3.72	level1			331.08	228.9	POS	1.27887	1.24391	1.25577	1.25952	1.22469	1.15443	1.18282	1.18731
422	6,7,4'-Trihydroxyisoflavone	3.72	level1			271.059	187.6	POS	2.03147	2.10465	2.44493	2.19368	2.1146	3.54547	4.00598	3.22201
423	5-Hydroxyhexanoic acid	3.72	level1			115.075	125.3	POS	4.7489	4.22075	1.53538	3.50168	1.56036	1.53823	1.68977	1.59612
424	4-Chlorophenylalanine	3.72	level1			200.047	77.2	POS	34.3205	21.7811	21.4907	25.8641	21.9227	22.7725	37.9278	27.541
425	Adenosine	3.72	level1			268.104	47	POS	53.2755	54.0899	84.9898	64.1184	169.426	129.842	199.1	166.122
426	6-[(2E)-3,7-dimethylocta-2,6-dienyl]-7-hydroxy-chromen-2-one	3.72	level1			297.151	286.1	NEG	6.97844	10.006	8.26885	8.41778	10.6574	8.49422	8.23188	9.12782
427	Leu-Ile	3.72	level1			245.186	148.7	POS	0.343805	0.368118	0.25834	0.323421	3.99092	3.70985	3.6399	3.78022
428	Ile-Leu	3.72	level1			245.186	148.7	POS	0.343805	0.368118	0.25834	0.323421	3.99092	3.70985	3.6399	3.78022
429	[(1S,2S,3S,4S,5R,6S,8S,9S,13S,16S,17S)-11-ethyl-3,8-dihydroxy-4,6,16-trimethoxy-11-azahexacyclo[7.7.2.12,5.01,10.03,8.013,17]nonadecan-13-yl] 2-acetamidobenzoate	3.72	level1			585.324	169.7	POS	1.24091	1.31529	2.17301	1.57641	0.00062782	0.000626007	0.000624339	0.000626055
430	5-[(2S,3R,4S,5S,6R)-4,5-dihydroxy-6-(hydroxymethyl)-3-[(2S,3R,4R,5R,6S)-3,4,5-trihydroxy-6-methyl-tetrahydropyran-2-yl]oxy-tetrahydropyran-2-yl]oxy-7-hydroxy-2-(4-hydroxyphenyl)chromen-4-one	3.72	level1			561.16	158.3	POS	1.63155	1.57243	1.50407	1.56935	0.86786	0.843895	0.756811	0.822855
431	Corydaldine (tautomeric structure 1)	3.72	level1			208.096	165.3	POS	2.72549	2.86633	2.49429	2.69537	2.44579	2.28199	2.40506	2.37762
432	3-Hydroxybenzoic acid	3.71	level1			137.024	172.9	NEG	15.5932	17.6862	26.1461	19.8085	68.6498	65.7965	71.7118	68.7194
433	4-Hydroxybenzoic acid	3.71	level1			137.024	172.9	NEG	15.5932	17.6862	26.1461	19.8085	68.6498	65.7965	71.7118	68.7194
434	3-Cresotinic acid	3.71	level1			151.04	151.9	NEG	3.26485	2.9006	2.66498	2.94348	0.771272	0.754009	0.856915	0.794065
435	(1S,5S,8R,9S)-9-hydroxy-2,5,9-trimethyltricyclo[6.3.0.01,5]undec-2-ene-3-carboxylic acid	3.71	level1			249.149	248.6	NEG	0.123417	0.124784	0.12542	0.12454	0.572927	0.582682	0.656622	0.604077
436	2-[(2-amino-3-methyl-butanoyl)amino]-3-phenyl-propanoic acid	3.71	level1			265.154	149	POS	1.60782	1.59439	0.0972817	1.09983	5.36385	4.76578	4.77302	4.96755
437	Gentisic acid	3.71	level1			153.019	168.6	NEG	4.01373	4.07169	4.15892	4.08145	10.1534	10.0033	9.86662	10.0078
438	2,3-Dihydroxybenzoic acid (Pyrocatechuic acid)	3.71	level1			153.019	168.6	NEG	4.01373	4.07169	4.15892	4.08145	10.1534	10.0033	9.86662	10.0078
439	Caffeic acid	3.71	level1			179.035	164.4	NEG	94.0189	97.7414	101.72	97.8267	6.28165	6.69287	6.69101	6.55517
440	Phloretin	3.71	level1			257.08	186.1	POS	0.491338	0.490132	0.697528	0.559666	3.25476	3.13702	2.4353	2.94236
441	Ethyl 4-hydroxybenzoate	3.71	level1			165.055	167.8	NEG	2.77585	2.71828	1.83715	2.44376	0.489803	0.404806	0.596368	0.496992
442	Ethyl 3-hydroxybenzoate	3.71	level1			165.055	167.8	NEG	2.77585	2.71828	1.83715	2.44376	0.489803	0.404806	0.596368	0.496992
443	Rhoifolin	3.71	level1			561.16	158.3	POS	1.63155	1.57243	1.50407	1.56935	0.86786	0.843895	0.756811	0.822855
444	Apigenin-7-O-rutinoside	3.71	level1			561.16	158.3	POS	1.63155	1.57243	1.50407	1.56935	0.86786	0.843895	0.756811	0.822855
445	PC(16:0/20:4)	3.71	level1			782.559	344.9	POS	2.76876	2.28186	2.39621	2.48228	2.86805	3.53293	3.28493	3.22864
446	2',4'-Dihydroxyacetophenone	3.71	level1			153.054	168.1	POS	0.000587601	4.39657	0.000580288	1.46591	5.0218	4.54066	4.48725	4.68324
447	4-Hydroxycinnamic acid	3.71	level1			147.044	141.1	POS	42.2774	43.593	52.1549	46.0084	55.0739	51.5027	55.0755	53.8841
448	Guanine	3.71	level1			152.056	53.8	POS	5.19619	5.43895	5.21049	5.28188	1.60275	1.81992	1.51432	1.64566
449	2-Hydroxyadenine	3.71	level1			152.056	53.8	POS	5.19619	5.43895	5.21049	5.28188	1.60275	1.81992	1.51432	1.64566
450	Pantothenic acid	3.71	level1			218.103	48.6	NEG	1.82635	2.02936	1.88951	1.91507	2.92013	2.78472	1.38405	2.36296
451	Adenosine 2',3'-cyclic phosphate	3.71	level1			328.045	41.7	NEG	0.401496	0.368419	0.73479	0.501568	2.14908	2.2764	2.13981	2.18843
452	Kojic acid	3.71	level1			143.034	12.3	POS	1.44243	1.17999	1.04618	1.22287	1.57458	1.50352	1.24766	1.44192
453	6,9a,11a-Trimethyl-4-oxo-1,2,3a,3b,5,5a,7,8,9,9b,10,11-dodecahydronaphtho[1,2-g][1]benzofuran-6-carboxylic acid	3.71	level1			335.218	259.9	POS	0.437952	0.469178	0.500695	0.469275	1.0848	1.12823	1.09364	1.10222
454	1-(2,4-dihydroxyphenyl)-2-(4-methoxyphenyl)propan-1-one	3.71	level1			271.1	243.2	NEG	0.875573	0.895765	0.95364	0.908326	0.438934	0.442468	0.447971	0.443125
455	Allopurinol	3.7	level1			135.03	24.8	NEG	14.7944	15.5551	8.11887e-05	10.1165	9.25065e-05	15.0671	15.4789	10.182
456	4-hydroxy-6-methyl-chromen-2-one	3.7	level1			177.054	175.7	POS	2.8295	3.11241	2.58524	2.84238	2.16296	2.29265	2.04325	2.16629
457	4-methoxychromen-2-one	3.7	level1			177.054	175.7	POS	2.8295	3.11241	2.58524	2.84238	2.16296	2.29265	2.04325	2.16629
458	6-[2-(1,3-benzodioxol-5-yl)ethyl]-4-methoxy-pyran-2-one	3.7	level1			257.08	186.1	POS	0.491338	0.490132	0.697528	0.559666	3.25476	3.13702	2.4353	2.94236
459	Stearic acid	3.7	level1			283.263	354.6	NEG	4.93565	4.58025	4.22506	4.58032	4.29166	3.84284	3.82238	3.98563
460	3-Oxocholic acid	3.7	level1			405.264	273.2	NEG	0.613011	0.617463	0.44783	0.559435	0.568625	0.489284	0.418236	0.492048
461	7-Ketodeoxycholic acid	3.7	level1			405.264	273.2	NEG	0.613011	0.617463	0.44783	0.559435	0.568625	0.489284	0.418236	0.492048
462	7-[(E)-6,7-dihydroxy-3,7-dimethyl-oct-2-enoxy]chromen-2-one	3.7	level1			331.154	262	NEG	0.500254	0.602961	0.560502	0.554572	0.175201	0.186627	0.135679	0.165835
463	Riboflavin	3.7	level1			377.145	161.7	POS	3.33543	3.39733	3.11805	3.2836	1.7632	1.88161	2.09651	1.91378
464	1-Salicylate glucuronide	3.7	level1			295.045	137.2	NEG	0.902927	0.816438	0.697414	0.805593	0.811873	0.799563	0.77825	0.796562
465	Phosphate	3.7	level1			96.9693	48.1	NEG	8.34616e-05	32.5007	29.4702	20.657	34.9597	33.6217	35.6226	34.7347
466	Mannitol	3.7	level1			181.07	26.8	NEG	7.04895	7.22683	5.68252	6.65276	0.477345	0.348052	0.45233	0.425909
467	Oxomemazine	3.69	level1			331.152	190.9	POS	12.4611	13.3155	8.95731	11.578	3.69529	3.76993	4.78414	4.08312
468	Tyrphostin 23	3.69	level1			185.038	187.9	NEG	1.05811	1.11795	1.16393	1.11333	0.756178	0.523546	0.594932	0.624885
469	p-Hydroxymandelic acid	3.69	level1			167.035	93.7	NEG	0.865925	0.861979	0.950803	0.892903	0.438928	0.384821	0.414163	0.412637
470	Caprolactam	3.69	level1			114.091	80.6	POS	2.8425	4.68981	3.48951	3.67394	0.815795	0.771019	0.811509	0.799441
471	2,2'-Iminodiacetic acid	3.69	level1			132.03	49.9	NEG	0.942856	1.03976	1.05032	1.01098	2.83766	8.94105e-05	2.25142	1.69639
472	2-Methylbutyrylglycine	3.69	level1			142.086	46.7	POS	2.46888	2.70794	1.37997	2.18559	0.00062782	0.0853984	0.0489482	0.0449915
473	(2R)-7-hydroxy-8-(2-hydroxyethyl)-5-methoxy-2-methyl-chroman-4-one	3.69	level1			251.092	228.5	NEG	20.8116	19.4189	23.4994	21.2433	42.2918	40.3346	34.2477	38.958
474	Phe-Leu	3.69	level1			279.169	167.4	POS	0.451138	0.625538	0.682995	0.586557	4.37777	4.59139	5.04061	4.66992
475	myo-Inositol	3.69	level1			179.056	71.3	NEG	8.34616e-05	0.921707	0.900695	0.607495	1.06716	1.06907	1.08366	1.0733
476	(Z)-3-(4-oxo-5-propan-2-ylidene-2-propylfuran-3-yl)prop-2-enoic acid	3.69	level1			219.101	188.9	POS	4.14977	4.47129	3.86057	4.16054	4.07718	3.75038	4.33916	4.05557
477	Sulfaquinoxaline (sodium salt)	3.68	level1			299.056	203.1	NEG	2.72982	2.16131	1.7152	2.20211	0.437991	0.377877	0.438696	0.418188
478	1,6-dihydroxy-3-methoxy-8-methyl-xanthen-9-one	3.68	level1			271.061	214.2	NEG	8.68607	8.84227	8.84708	8.79181	9.89557	9.66081	9.32227e-05	6.51882
479	3,5,7-trihydroxy-8-methoxy-2-(4-methoxyphenyl)chromen-4-one	3.68	level1			331.08	228.9	POS	1.27887	1.24391	1.25577	1.25952	1.22469	1.15443	1.18282	1.18731
480	Galactitol	3.68	level1			181.07	26.8	NEG	7.04895	7.22683	5.68252	6.65276	0.477345	0.348052	0.45233	0.425909
481	Marimastat	3.68	level1			332.217	166.9	POS	0.368097	0.401115	0.600179	0.456464	3.04144	3.15343	3.33936	3.17808
482	5'-Methylthioadenosine	3.68	level1			298.096	156	POS	0.500661	0.538508	0.470059	0.503076	6.74345	6.25352	4.36254	5.7865
483	Caffeine	3.68	level1			195.087	154	POS	8220.78	8591.17	8125.38	8312.44	8394.05	8226	7547.67	8055.91
484	Pyropheophorbide-a	3.68	level1			535.268	350.7	POS	0.843324	0.625018	0.000580288	0.489641	0.404143	0.30924	0.247069	0.320151
485	Shogaol	3.68	level1			277.179	239.6	POS	1.82556	1.3897	1.28335	1.49954	1.93098	2.01546	1.77365	1.9067
486	8-hydroxy-3-methyl-1-oxo-isochromane-5-carboxylic acid	3.68	level1			221.045	149.1	NEG	0.56721	0.525995	0.482561	0.525255	1.26102	0.978634	0.934551	1.05807
487	4-Methylsalicylic acid	3.67	level1			151.04	151.9	NEG	3.26485	2.9006	2.66498	2.94348	0.771272	0.754009	0.856915	0.794065
488	Eplerenone	3.67	level1			415.211	249.4	POS	9.72897	11.2464	0.000580288	6.99198	13.7326	7.6112	12.5692	11.3043
489	DMPO	3.67	level1			114.091	80.6	POS	2.8425	4.68981	3.48951	3.67394	0.815795	0.771019	0.811509	0.799441
490	Tetradecyl sulfate (sodium)	3.67	level1			293.178	299.6	NEG	2.87435	2.6517	4.04764	3.19123	2.12297	1.9954	1.02112	1.71316
491	Monobutyl phthalate	3.67	level1			205.085	272.7	POS	0.982166	1.05759	0.92235	0.987369	0.779875	0.709608	0.92087	0.803451
492	Cetirizine	3.67	level1			387.143	198.3	NEG	0.933916	1.37176	1.23737	1.18102	1.91023	1.91845	2.1794	2.00269
493	Nipecotic acid	3.67	level1			112.076	57	POS	5.00158	5.89086	5.7169	5.53645	7.56696	9.20996	8.83595	8.53762
494	N-Acetylvaline	3.67	level1			158.082	47.2	NEG	4.4897	5.12877	2.1492	3.92256	1.02505	1.03294	1.10545	1.05448
495	Prolylhydroxyproline	3.67	level1			227.103	46.7	NEG	1.2017	1.25834	0.899084	1.11971	0.264356	0.265661	0.36382	0.297946
496	LPC(13:0)	3.67	level1			452.277	293.7	NEG	3.43877	2.76881	3.26061	3.15607	3.74612	2.49475	3.8122	3.35102
497	[(3S,4R,5S)-5-[(2S,3R,4S,5S,6R)-4,5-dihydroxy-6-(hydroxymethyl)-2-(4-hydroxyphenoxy)tetrahydropyran-3-yl]oxy-3,4-dihydroxy-tetrahydrofuran-3-yl]methyl 4-hydroxybenzoate	3.67	level1			523.144	196	NEG	2.07445	1.70842	1.53683	1.77323	1.46255	1.68664	2.76357	1.97092
498	(3R,5R,8S)-2-(benzoyloxymethyl)-8-methyl-3-[(2S,3R,4S,5S,6R)-3,4,5-trihydroxy-6-(hydroxymethyl)tetrahydropyran-2-yl]oxy-9,10-dioxatetracyclo[4.3.1.02,5.03,8]decane-6-sulfonic acid	3.67	level1			543.115	130.6	NEG	0.811561	0.237268	0.385439	0.478089	0.404458	1.45316	1.28285	1.04682
499	[(2S,3R,4R,5S,6S)-2-[2-(3,4-dihydroxyphenyl)-5,7-dihydroxy-4-oxo-chromen-3-yl]oxy-3,5-dihydroxy-6-methyl-tetrahydropyran-4-yl] 3,4,5-trihydroxybenzoate	3.67	level1			601.116	187.7	POS	2.03176	1.87229	1.82042	1.90816	1.73571	1.64779	1.52214	1.63521
500	5,7-dimethoxy-6-[(E)-3-oxobut-1-enyl]chromen-2-one	3.66	level1			275.091	173.4	POS	16.6727	16.1944	11.917	14.928	16.4169	14.4426	14.1506	15.0034
501	4-hydroxy-4-[(E)-3-hydroxybut-1-enyl]-3,5,5-trimethyl-cyclohex-2-en-1-one	3.66	level1			223.133	236.2	NEG	0.475887	0.38581	0.444513	0.435403	3.20278	3.25939	3.44483	3.30233
502	3,5-Dihydroxyacetophenone	3.66	level1			151.04	109.8	NEG	0.80421	0.803737	0.72031	0.776086	0.820307	0.739143	9.32227e-05	0.519848
503	Neantine	3.66	level1			205.085	272.7	POS	0.982166	1.05759	0.92235	0.987369	0.779875	0.709608	0.92087	0.803451
504	Oxybenzone	3.66	level1			227.071	203.6	NEG	0.654608	0.695002	0.579935	0.643182	0.189254	0.188209	0.185153	0.187539
505	5-Acetylamino-6-amino-3-methyluracil (AAMU)	3.66	level1			181.071	59.6	POS	1450.28	0.000600895	1543.61	997.965	1622.26	1734.81	1368.32	1575.13
506	Lauramine oxide	3.66	level1			230.247	238.2	POS	109.772	82.1541	80.2115	90.7127	109.525	92.0638	128.442	110.011
507	4-[[2-[(E)-3-hydroxybut-1-enyl]-5-oxo-tetrahydrofuran-3-yl]amino]benzaldehyde	3.66	level1			256.097	225.3	NEG	1.01188	0.937702	0.834916	0.928168	0.435726	0.432844	0.688093	0.518888
508	Gly-His	3.66	level1			211.083	57	NEG	1.40881	1.51722	1.83744	1.58782	0.749268	1.13843	0.652423	0.846707
509	alpha-Ketoisovaleric acid	3.65	level1			115.04	16	NEG	0.665416	0.648437	0.620184	0.644679	0.769665	0.699879	0.711664	0.727069
510	(2R)-8-ethyl-7-hydroxy-5-methoxy-2-methyl-chroman-4-one	3.65	level1			219.101	188.9	POS	4.14977	4.47129	3.86057	4.16054	4.07718	3.75038	4.33916	4.05557
511	Coniferaldehyde	3.65	level1			179.07	152.5	POS	0.127706	0.101877	0.0722216	0.100602	0.24615	0.222857	0.22236	0.230456
512	Gluconic acid	3.65	level1			195.05	60.8	NEG	1.58132	1.69953	1.67568	1.65218	2.07324	8.94105e-05	2.39634	1.48989
513	N-[2,4-bis(3-methylbut-2-enyl)-6-[2-(5-methyl-3,6-dioxo-piperazin-2-yl)acetyl]phenyl]-2,2-dimethyl-but-3-enamide	3.65	level1			476.291	243.2	POS	0.687259	0.85152	0.733431	0.757403	0.161146	0.194336	0.194457	0.183313
514	Enterolactone	3.65	level1			297.111	228.5	NEG	0.155417	0.185163	0.209107	0.183229	0.5792	0.565915	0.586697	0.577271
515	3-[(2Z)-3,7-dimethylocta-2,6-dienyl]-2,4-dihydroxy-6-(2-phenylethyl)benzoic acid	3.65	level1			375.193	259.8	NEG	1.36258	1.42625	1.41009	1.39964	0.935645	0.841769	0.990495	0.922637
516	PC(16:0/18:1(9Z))	3.65	level1			760.581	353.5	POS	0.554485	1.27831	1.13556	0.989452	1.03598	0.92871	1.28674	1.08381
517	5-(2-carboxy-5-hydroxy-3-methoxyphenyl)-4-methyl-6-oxopyran-2-carboxylic acid	3.65	level1			319.046	143.6	NEG	2.37403	2.17024	1.799	2.11442	2.6626	2.29396	2.11294	2.3565
518	(3S,3aR,8aS)-3,3a-dihydroxy-5-isopropylidene-3,8-dimethyl-1,2,4,8a-tetrahydroazulen-6-one	3.64	level1			249.149	248.6	NEG	0.123417	0.124784	0.12542	0.12454	0.572927	0.582682	0.656622	0.604077
519	2-(1-hydroxypropan-2-yl)-3,3,6-trimethyl-5,6-dihydro-2H-1-benzofuran-7-carbaldehyde	3.64	level1			249.149	248.6	NEG	0.123417	0.124784	0.12542	0.12454	0.572927	0.582682	0.656622	0.604077
520	8-[(2E)-3,7-dimethylocta-2,6-dienyl]-7-hydroxy-chromen-2-one	3.64	level1			297.151	286.1	NEG	6.97844	10.006	8.26885	8.41778	10.6574	8.49422	8.23188	9.12782
521	LPS(18:1)	3.64	level1			504.272	298.1	NEG	0.582094	0.476179	0.75135	0.603208	0.659385	0.880299	0.873743	0.804475
522	1-[2,4-dihydroxy-6-[(2S,3R,4S,5S,6R)-3,4,5-trihydroxy-6-(hydroxymethyl)tetrahydropyran-2-yl]oxy-phenyl]ethanone	3.64	level1			329.092	177.4	NEG	0.197951	8.31747e-05	0.186052	0.128029	0.19482	0.183681	0.193557	0.190686
523	(E)-Osmundacetone	3.63	level1			179.07	152.5	POS	0.127706	0.101877	0.0722216	0.100602	0.24615	0.222857	0.22236	0.230456
524	Altretamine	3.63	level1			211.169	208.3	POS	3.29402	3.2847	2.88115	3.15329	2.62782	2.67899	2.5767	2.62784
525	4-Phenylbutanoic acid	3.63	level1			165.09	197.7	POS	0.872626	0.780597	0.707039	0.786754	0.964278	0.940311	1.02745	0.977347
526	3-Phenylbutyric acid	3.63	level1			165.09	197.7	POS	0.872626	0.780597	0.707039	0.786754	0.964278	0.940311	1.02745	0.977347
527	2,6-dihydroxy-4-(2-hydroxy-1-methyl-propyl)-3-methyl-benzoic acid	3.63	level1			239.092	168.4	NEG	3.27565	3.09767	2.74079	3.03804	2.37412	2.32381	2.88501	2.52765
528	4-Ethoxybenzoic acid	3.62	level1			165.055	167.8	NEG	2.77585	2.71828	1.83715	2.44376	0.489803	0.404806	0.596368	0.496992
529	12-Hydroxystearic acid	3.62	level1			281.247	321.5	NEG	8.34616e-05	2.08816	2.07407	1.38744	1.9796	2.16101	9.32227e-05	1.38023
530	[(2R,3S,4S,5R,6R)-6-[(2S,3S,4S,5R)-3,4-dihydroxy-2,5-bis(hydroxymethyl)tetrahydrofuran-2-yl]oxy-3,4,5-trihydroxy-tetrahydropyran-2-yl]methyl 4-hydroxybenzoate	3.62	level1			443.122	198.9	NEG	8.34616e-05	6.6746	6.45069	4.37512	9.25065e-05	7.26053	7.52497	4.92853
531	Dodecyl gallate	3.61	level1			337.205	309.6	NEG	0.826256	0.75884	1.11905	0.901381	0.537334	0.648758	0.277766	0.487953
532	13,15-dihydroxy-5-methyl-4-oxabicyclo[10.4.0]hexadeca-1(12),13,15-triene-3,11-dione	3.61	level1			291.127	191.4	NEG	43.0747	42.0328	41.3089	42.1388	40.8118	39.5458	42.4224	40.9267
533	SKF-86002	3.6	level1			296.071	188.3	NEG	7.63033	8.31747e-05	8.11887e-05	2.5435	8.81857	8.16255	8.77034	8.58382
534	Kermadecin H	3.6	level1			409.235	313.4	NEG	28.5878	37.1651	43.441	36.398	20.5158	56.2777	58.5249	45.1062
535	1,3-Dimethyluric acid	3.59	level1			195.05	47.3	NEG	4.27251	4.58871	8.11887e-05	2.95377	4.58321	4.39892	5.17795	4.72003
536	3-Methoxy-4-hydroxyphenylglycol sulfate	3.59	level1			263.019	35.6	NEG	2.74349	2.31371	1.97474	2.34398	0.937052	0.424086	0.380624	0.580587
537	7-[(E)-3-methyl-5-[(1R,2R,4R)-1,3,3-trimethyl-7-oxabicyclo[2.2.1]heptan-2-yl]pent-2-enoxy]chromen-2-one	3.59	level1			381.204	295.6	NEG	0.318684	0.242988	0.333195	0.298289	0.541747	0.61049	0.528957	0.560398
538	6,8-dihydroxy-3-[(E)-6-hydroxyhept-1-enyl]isochromen-1-one	3.59	level1			289.112	197.3	NEG	7.77778	7.77491	8.74134	8.09801	6.55045	7.00285	7.00087	6.85139
539	1,7-Dimethyluric acid	3.58	level1			195.05	47.3	NEG	4.27251	4.58871	8.11887e-05	2.95377	4.58321	4.39892	5.17795	4.72003
540	[(1S,3R,3aS,4S,8aR)-1-acetoxy-3-hydroxy-3-isopropyl-6,8a-dimethyl-1,2,3a,4,5,8-hexahydroazulen-4-yl] 4-hydroxybenzoate	3.57	level1			415.215	293.6	NEG	8.34616e-05	0.0130043	0.0254897	0.0128592	0.0482943	0.046299	0.0131256	0.0359063
541	2-[1-methoxy-2-(4-methoxy-6-oxopyran-2-yl)-3-phenyl-4-[(E)-3-phenylprop-2-enoyl]cyclobutyl]acetic acid	3.56	level1			473.165	196.7	NEG	3.2945	3.37527	3.20763	3.29247	4.69434	4.79887	4.84196	4.77839
542	Cholesteryl sulfate	3.51	level1			465.298	348.4	NEG	8.34616e-05	0.620445	0.58971	0.403413	9.25065e-05	8.94105e-05	0.674779	0.224987
543	3-[(Z)-5-[6-hydroxy-5,5,8a-trimethyl-2-methylene-3-[3,4,5-trihydroxy-6-(hydroxymethyl)tetrahydropyran-2-yl]oxy-decalin-1-yl]-3-methyl-pent-2-enoxy]-3-oxo-propanoic acid	3.51	level1			551.279	279.7	NEG	8.52501	7.79245	8.73843	8.35196	11.4293	10.4857	10.19	10.7017
544	o-Phenanthroline	3.5	level1			181.072	133.8	POS	53.915	40.0116	37.2536	43.7267	24.9614	0.000626007	24.8887	16.6169
545	Famciclovir	3.49	level1			322.154	222.4	POS	10.3693	11.3889	9.00368	10.254	0.384039	0.347028	0.334281	0.355116
546	(1R,8R,9S,16R)-8,16-bis(4-hydroxyphenyl)-15-oxatetracyclo[8.6.1.02,7.014,17]heptadeca-2(7),3,5,10(17),11,13-hexaene-4,6,9,12-tetrol	3.47	level1			451.124	152	NEG	2.10175	1.96306	2.08649	2.05043	2.60002	2.75748	2.48001	2.6125
547	Pioglitazone	3.41	level1			357.132	185.8	POS	1.19151	1.41826	1.17858	1.26278	1.61336	1.65104	0.000624339	1.08834
548	(1R,12R)-16-methoxy-5,7,11,19-tetraoxapentacyclo[10.8.0.02,10.04,8.013,18]icosa-2,4(8),9,13(18),14,16-hexaen-1-ol	3.41	level1			297.081	279.5	POS	0.827214	1.46718	0.73767	1.01069	0.00062782	0.0211343	0.0444572	0.0220731
549	2-(4-hydroxyphenyl)-6-[(E)-2-(4-hydroxyphenyl)vinyl]-2,3-dihydropyran-4-one	3.41	level1			291.097	173.7	POS	4.66985	4.72217	4.73536	4.70913	6.04173	5.64586	5.01347	5.56702
550	13-OxoODE	2.75	level2			293.212	358	NEG	0.166961	0.155144	0.170554	0.16422	0.369704	0.269841	0.304162	0.314569
551	2,3-dihydroxypropyl hexadecanoate [IIN-based on	2.75	level2			313.273	299.1	POS	1.9023	3.25282	3.33954	2.83156	1.28528	4.25314	4.21269	3.25037
552	Methylgingerol	2.75	level2			307.192	235.1	NEG	4.76216	4.84807	5.14488	4.91837	11.5666	11.409	12.7006	11.8921
553	Aurantioobtusin	2.75	level2			331.08	212.2	POS	9.57684	9.75135	9.70399	9.67739	9.37525	9.73808	10.0323	9.71519
554	Kaempferide	2.75	level2			301.07	204	POS	1.49201	1.46897	1.12689	1.36263	0.167386	0.129124	0.137586	0.144699
555	Quercetin 3-(6''-acetylglucoside)	2.75	level2			505.099	188.7	NEG	1.65278	1.69007	1.59506	1.64597	3.09565	2.6625	2.64194	2.80003
556	[(2R,3R,4S,5R,6S)-3-hydroxy-2-(hydroxymethyl)-5,6-bis[(3,4,5-trihydroxybenzoyl)oxy]oxan-4-yl] 3,4,5-trihydroxybenzoate	2.75	level2			654.13	166.5	POS	1.62737	1.87993	2.85197	2.11976	3.06485	3.29398	1.94258	2.76714
557	guajavarin	2.75	level2			433.078	188.9	NEG	8.34616e-05	5.59165	5.16581	3.58585	5.88381	5.68565	9.32227e-05	3.85652
558	7-[(2S,3R,4S,5S,6R)-6-[[(2R,3R,4R)-3,4-dihydroxy-4-(hydroxymethyl)oxolan-2-yl]oxymethyl]-3,4,5-trihydroxyoxan-2-yl]oxy-5-hydroxy-3-(4-hydroxyphenyl)chromen-4-one	2.75	level2			609.146	139.8	NEG	2.33052	2.24853	2.07324	2.21743	1.916	2.46277	9.32227e-05	1.45962
559	Lotusine	2.75	level2			337.16	27.7	POS	105.287	120.858	150.56	125.568	1176.34	1212.74	1256.61	1215.23
560	Glufosinate (ammonium)	2.75	level2			180.043	15.2	NEG	2.64023	1.99524	1.63156	2.08901	3.41526	2.48017	2.22861	2.70801
561	PC(35:2)	2.75	level2			772.585	352.7	POS	0.061886	0.882796	0.548323	0.497668	0.127307	0.429454	1.31529	0.624016
562	PC(38:3)	2.75	level2			812.616	332.5	POS	0.000587601	0.000600895	0.247222	0.0828037	0.187813	0.289876	0.279741	0.252477
563	Theaflavin3,3'-digallate	2.75	level2			869.156	197.3	POS	0.914825	0.997932	0.906714	0.939824	4.72802	4.56424	3.6773	4.32319
564	DIHYDROJASMONIC_ACID	2.74	level2			211.134	245.7	NEG	2.26791	2.37448	2.41498	2.35246	9.25065e-05	2.48762	2.36923	1.61898
565	Hyperoside	2.74	level2			463.087	220.5	NEG	3.44897	3.69267	3.80272	3.64812	9.25065e-05	2.66348	6.31578	2.99312
566	Citreorosein	2.74	level2			285.04	209.6	NEG	6.41799	7.21267	6.71109	6.78058	6.62766	6.23832	7.75046	6.87215
567	Delphinidin	2.74	level2			303.05	199.4	POS	13.1976	13.9928	13.6069	13.5991	14.4627	0.000626007	15.7787	10.0807
568	quercetin-3-O-pentoside	2.74	level2			435.091	188.2	POS	7.52954	8.50604	7.62615	7.88725	9.1901	9.66348	10.8366	9.89671
569	Isoquercetrin	2.74	level2			463.088	185.1	NEG	103.295	104.942	105.485	104.574	98.3879	93.0472	115.807	102.414
570	Vitexin	2.74	level2			433.112	180.7	POS	125.574	138.403	131.744	131.907	103.953	99.4943	113.628	105.692
571	GLYCEROL 2-PHOSPHATE	2.74	level2			171.006	23.4	NEG	4.19784	4.85565	2.43167	3.82839	1.72116	2.12035	1.16878	1.6701
572	Methylswertianin	2.74	level2			289.07	165.4	POS	10.4596	22.9994	13.5254	15.6615	26.0615	26.4484	24.1848	25.5649
573	9-stearolic acid	2.74	level2			279.233	355	NEG	9.00072	8.67841	8.6757	8.78495	7.80992	6.96843	7.72801	7.50212
574	Khivorin	2.74	level2			609.269	296.6	POS	38.6987	41.1249	36.6532	38.8256	53.1125	66.2555	71.0759	63.4813
575	FA 18:2+3O	2.74	level2			327.217	260.5	NEG	0.887916	0.948495	1.00562	0.947345	1.22586	1.16346	1.39633	1.26188
576	Deoxytubulosine	2.74	level2			460.296	253.8	POS	3.34492	3.79668	2.44278	3.19479	1.2841	1.67882	1.38531	1.44941
577	Oroxylin A	2.74	level2			283.06	230.2	NEG	0.79829	0.929966	0.451561	0.726606	0.104974	0.00221284	9.32227e-05	0.0357601
578	9-Methoxy-2,2-dimethyl-2,6-dihydro-pyrano[3,2-c]quinolin-5-one	2.74	level2			258.112	225	POS	7.28901	6.84097	6.21697	6.78231	3.45991	3.33461	5.06412	3.95288
579	(1r,3R,4s,5S)-4-{[(2E)-3-(3,4-Dihydroxyphenyl)-2-propenoyl]oxy}-1,3,5-trihydroxycyclohexanecarboxylic acid	2.74	level2			353.088	222.4	NEG	1.04937	0.822575	1.31223	1.06139	3.4454	8.94105e-05	3.33163	2.25904
580	Ergometrinine	2.74	level2			326.186	209.7	POS	42.9713	48.9961	37.9141	43.2939	0.110573	0.2614	0.302554	0.224843
581	Flavone base + 4O, C-Hex-CoumaroylHex	2.74	level2			755.184	199.4	NEG	5.00185	5.33346	3.9364	4.75724	2.84902	2.82006	3.50079	3.05663
582	5,7-dihydroxy-2-(4-hydroxyphenyl)-3-[(2S,3R,4S,5R)-3,4,5-trihydroxyoxan-2-yl]oxychromen-4-one	2.74	level2			419.097	194.3	POS	10.8359	10.8513	10.4766	10.7213	11.9988	12.2252	0.000624339	8.0749
583	5-hydroxy-2,2-dimethyl-10-(2-methylbut-3-en-2-yl)pyrano[3,2-g]chromen-8-one	2.74	level2			313.143	191	POS	1.54971	1.68747	1.19633	1.47784	0.507765	0.507941	0.636752	0.550819
584	[(2R,3S,4S,5R,6S)-6-[2,3-dihydroxy-4-[(E)-3-(4-hydroxyphenyl)prop-2-enoyl]phenoxy]-3,4,5-trihydroxyoxan-2-yl]methyl (E)-3-(4-hydroxyphenyl)prop-2-enoate	2.74	level2			579.15	163.6	NEG	9.45423	9.47716	6.42774	8.45304	1.14602	0.766305	1.6506	1.18764
585	3-hydroxy-3-methyl-5-oxo-5-[[(2R,3S,4S,5R,6S)-3,4,5-trihydroxy-6-(2-methyl-4-oxopyran-3-yl)oxyoxan-2-yl]methoxy]pentanoic acid	2.74	level2			455.115	25.5	POS	2.46112	2.45132	3.92359	2.94534	5.409	5.31564	4.88245	5.20236
586	3-(2-hydroxyethyl)quinazolin-4(3H)-one	2.74	level2			213.06	19.6	POS	0.0315498	0.0263196	0.018704	0.0255245	0.0586507	0.0509541	0.0685044	0.0593697
587	PC(37:5)	2.74	level2			794.569	354.6	POS	0.22754	0.220366	0.172113	0.206673	0.297405	0.000626007	0.343102	0.213711
588	PC(36:3)	2.74	level2			784.586	337.6	POS	4.81294	5.58888	4.6093	5.0037	0.00062782	4.65838	5.47238	3.37713
589	PC(35:3)	2.74	level2			770.57	330.9	POS	0.217976	0.259151	0.133858	0.203662	0.0133516	0.116058	0.282104	0.137171
590	PC(37:4)	2.74	level2			796.585	329.1	POS	0.423387	0.267197	0.207849	0.299478	0.00062782	0.297696	0.358127	0.218817
591	8-Hydroxyoctanoate	2.73	level2			159.102	211.9	NEG	0.0711898	0.0917515	0.132545	0.0984954	0.509684	0.489986	0.554617	0.518096
592	Scopoletin	2.73	level2			191.035	200.2	NEG	7.44073	6.84862	5.0798	6.45638	9.25065e-05	0.107573	9.32227e-05	0.0359195
593	Pelargonidin-3-O-glucoside	2.73	level2			433.112	200.1	POS	23.0167	21.3618	23.6513	22.6766	8.53551	8.4338	9.26203	8.74378
594	Myricetin	2.73	level2			319.044	196.2	POS	4.1812	4.11896	3.45373	3.91796	1.59492	1.62726	1.96442	1.72887
595	Apigenin-7-O-glucoside	2.73	level2			431.097	180.4	NEG	13.2921	14.5773	13.4723	13.7805	7.39871	7.19296	9.11053	7.90073
596	Flavonol base + 3O, O-Hex-dHex	2.73	level2			593.15	175.2	NEG	13.0245	13.4797	12.8339	13.1127	6.75788	6.66814	9.59468	7.67357
597	Abietin	2.73	level2			365.12	146.7	POS	0.476221	0.570726	0.912437	0.653128	2.54519	2.36849	2.46996	2.46121
598	Maltol	2.73	level2			127.039	72.4	POS	7.40661	0.000600895	7.1913	4.86617	8.91368	10.9568	9.12984	9.66677
599	Xanthohumol	2.73	level2			355.149	66	POS	5.39074	5.8987	10.5208	7.27009	15.168	15.7837	15.6434	15.5317
600	beta-Hydroxymyristic acid	2.73	level2			243.196	283.7	NEG	0.838063	0.882815	0.931856	0.884245	1.15428	0.949284	0.937304	1.01362
601	MGMG 18:3	2.73	level2			513.304	279.7	NEG	2.24447	2.16733	2.51408	2.30863	2.30778	2.02904	2.05887	2.1319
602	meso-dihydroguaiaretic acid	2.73	level2			331.19	254.7	POS	0.962189	0.981271	0.709898	0.884453	0.142516	0.137403	0.0837415	0.12122
603	Kaempferol 3-alpha-L-arabinopyranoside	2.73	level2			417.082	194.5	NEG	3.37431	3.71855	3.53709	3.54332	3.40457	3.5042	4.05651	3.65509
604	norambreinolide	2.73	level2			273.18	189.2	POS	1.35844	1.287	1.35252	1.33265	1.76787	1.64799	1.59226	1.66937
605	3-Hydroxycinnamic acid	2.73	level2			163.04	181.9	NEG	43.6293	42.5669	42.6572	42.9511	15.8244	16.054	18.1204	16.6662
606	Calycosin-7-O-beta-D-glucoside	2.73	level2			469.111	179.4	POS	1.2281	2.10394	1.79148	1.70784	3.96172	4.16697	3.48482	3.87117
607	Rubrofusarin	2.73	level2			273.075	177.3	POS	4.65691	4.43104	6.5172	5.20171	19.0362	19.2589	17.2919	18.529
608	[(2S,3R,4S,5R,6S)-6-[[(1aS,1bS,2S,5aR,6S,6aS)-1a-(hydroxymethyl)-2-[(2S,3R,4S,5S,6R)-3,4,5-trihydroxy-6-(hydroxymethyl)oxan-2-yl]oxy-2,5a,6,6a-tetrahydro-1bH-oxireno[5,6]cyclopenta[1,3-c]pyran-6-yl]oxy]-4,5-dihydroxy-2-methyloxan-3-yl] (E)-3-(4-methoxyphenyl)prop-2-enoate	2.73	level2			691.219	161.2	POS	0.632716	0.905696	0.919335	0.819249	0.270426	0.226459	0.39019	0.295692
609	Didymocarpin_A	2.73	level2			317.102	153.2	POS	2.15525	2.15096	2.7566	2.35427	10.8115	8.99716	10.5101	10.1062
610	Anhalamine	2.73	level2			210.112	144.7	POS	3.95659	4.12035	4.61713	4.23136	2.695	2.9239	2.69322	2.77071
611	Magnocurarine	2.73	level2			337.16	137.8	POS	0.138903	0.287183	0.190949	0.205678	4.21457	4.45919	4.93283	4.53553
612	2-Hydroxyquinoline	2.73	level2			146.06	71.1	POS	0.883014	0.947175	0.862463	0.897551	4.15838	2.36531	2.06705	2.86358
613	PC(18:0/18:1(9Z))	2.73	level2			788.615	342.1	POS	0.188965	0.104833	0.135905	0.143234	0.00062782	0.07792	0.149006	0.0758513
614	17-ODYA	2.73	level2			279.233	1.8	NEG	8.34616e-05	1.175	8.11887e-05	0.391722	0.661181	8.94105e-05	1.21291	0.624727
615	PC(37:3)	2.73	level2			798.6	352.7	POS	0.177461	1.8274	1.11493	1.03993	0.105656	0.87639	1.94999	0.977346
616	PC(35:1)	2.73	level2			774.6	352.1	POS	0.000587601	1.94913	1.54563	1.16512	1.31818	1.51126	1.95149	1.59365
617	PC(34:2)	2.73	level2			758.569	338.1	POS	32.7061	36.1106	21.67	30.1622	0.00062782	23.5013	34.383	19.295
618	Stearic_Acid_ethyl_ester	2.72	level2			311.295	287.7	NEG	6.66011	6.86528	6.82562	6.78367	9.25065e-05	6.04575	4.99607	3.68064
619	TRICOSANOIC ACID	2.72	level2			353.341	286.9	NEG	0.0164981	1.33417	0.575832	0.642167	0.0048477	0.433643	0.802042	0.413511
620	Myricitrin	2.72	level2			463.087	234.4	NEG	2.32171	2.42468	2.36273	2.36971	2.53028	2.74679	9.32227e-05	1.75905
621	Italicene_ether	2.72	level2			221.19	214.9	POS	9.55132	10.3634	9.34317	9.75262	14.7208	10.4373	14.7269	13.295
622	Quercetin 3-O-(6''-acetyl-glucoside)	2.72	level2			507.112	191.8	POS	1.41133	1.53014	1.13835	1.35994	0.458372	0.407784	0.48218	0.449445
623	Silybin B	2.72	level2			483.128	189.3	POS	0.898388	0.868263	0.979174	0.915275	2.27429	2.08885	1.82299	2.06204
624	Phloridzin	2.72	level2			435.129	187.1	NEG	1.43508	1.47853	1.54153	1.48505	0.249402	0.19204	0.222677	0.221373
625	3-[4,5-dihydroxy-6-(hydroxymethyl)-3-[3,4,5-trihydroxy-6-(hydroxymethyl)oxan-2-yl]oxyoxan-2-yl]oxy-5,7-dihydroxy-2-(4-hydroxyphenyl)chromen-4-one	2.72	level2			645.123	181.7	NEG	1.65465	1.49419	1.47576	1.54153	1.27412	1.29501	1.55152	1.37355
626	Kaempferol 3-O-robinobioside	2.72	level2			771.197	178.4	NEG	2.97524	2.66026	2.82008	2.81853	1.67628	1.6062	3.00015	2.09421
627	Flavanone base + 6O	2.72	level2			319.046	170.4	NEG	1.91543	1.95203	1.84235	1.90327	2.2433	2.09478	9.32227e-05	1.44606
628	4-Hydroxy-2-quinolone	2.72	level2			162.055	136.3	POS	1.71997	1.76066	1.7995	1.76004	3.47507	1.87674	3.40694	2.91959
629	N-(2-furylmethyl)-9H-purin-6-amine	2.72	level2			238.071	60.8	POS	2.91648	5.48062	4.08997	4.16236	1.73555	1.80663	1.95645	1.83288
630	Erianin	2.72	level2			319.149	47.7	POS	3.34718	3.8429	3.62969	3.60659	15.5733	19.5498	13.1273	16.0835
631	Gallic acid	2.72	level2			169.014	38.4	NEG	873.391	733.955	869.126	825.491	365.109	445.644	326.899	379.217
632	CROTONIC ACID	2.72	level2			85.0293	27	NEG	3.57782	4.02168	3.29736	3.63229	4.62235	4.2108	4.28165	4.3716
633	Oleaside A	2.72	level2			539.289	303.1	POS	0.63101	0.71544	0.000580288	0.44901	0.00062782	0.669942	0.67473	0.448433
634	2',4',6'-Trihydroxydihydrochalcone	2.72	level2			257.082	252.8	NEG	0.267695	0.312769	0.229047	0.269837	0.00282191	0.00231941	0.00199206	0.00237779
635	alpha-licanic_acid	2.72	level2			293.211	251.7	POS	10.8872	0.000600895	12.8813	7.92301	15.3871	16.4794	16.1009	15.9891
636	Periplocymarin	2.72	level2			535.321	248	POS	3.52215	2.28582	2.90263	2.90353	5.15512	5.25793	6.44046	5.61784
637	Theaflavin Monogallates	2.72	level2			715.131	221.1	NEG	2.05891	1.20146	0.901843	1.3874	2.8418	2.89287	3.27272	3.00246
638	Olivetol	2.72	level2			179.107	216.7	NEG	0.225394	0.225813	0.344597	0.265268	1.02974	1.07721	0.993104	1.03335
639	Endocrocin	2.72	level2			313.034	203.1	NEG	5.22046	5.52193	5.4572	5.39986	0.0135998	0.0406946	0.150333	0.0682092
640	Isoeleutherin	2.72	level2			273.112	192.2	POS	1.02001	1.00577	0.801491	0.942424	0.774812	0.489543	0.390837	0.551731
641	3,3'-Di-O-Methylellagic Acid 4'-Glucoside	2.72	level2			491.082	184.2	NEG	7.26691	7.39789	5.82758	6.83079	16.5362	14.4069	10.938	13.9604
642	(2S,3S,4S,5R,6S)-3,4,5-trihydroxy-6-[5-hydroxy-2-(4-hydroxyphenyl)-6-methoxy-4-oxochromen-7-yl]oxyoxane-2-carboxylic acid	2.72	level2			475.088	171.5	NEG	1.80969	1.89941	1.76099	1.82336	0.0609452	0.65953	0.686961	0.469145
643	Primin	2.72	level2			209.117	168.9	POS	7.97444	8.15882	6.7042	7.61248	6.81627	6.0392	6.23202	6.3625
644	Daphylloside	2.72	level2			469.133	140.9	POS	1.77702	1.79046	1.76485	1.77744	0.141533	0.124717	0.225491	0.163914
645	2-(3,4-dihydroxyphenyl)-5,8-dihydroxy-7-methoxy-3-[(2S,3R,4R,5R,6S)-3,4,5-trihydroxy-6-methyloxan-2-yl]oxychromen-4-one	2.72	level2			523.109	54.9	NEG	0.945735	1.08522	0.569764	0.866905	0.14895	0.158089	0.144012	0.150351
646	1-Palmitoyllysophosphatidate	2.72	level2			409.236	353.3	NEG	5.38488	4.06141	5.29478	4.91369	7.77024	6.03163	7.37232	7.05806
647	PC(36:5)	2.72	level2			780.552	344.9	POS	20.0564	17.4892	18.274	18.6065	23.3145	26.7683	24.5709	24.8846
648	8-(2-hexylcyclopropyl)octanoic acid	2.72	level2			267.232	315.5	NEG	0.184266	0.145635	0.168621	0.166174	0.116706	0.14052	0.103073	0.1201
649	[(2R,3R,4S,5R,6S)-3,5-dihydroxy-4,6-bis[(3,4,5-trihydroxybenzoyl)oxy]tetrahydropyran-2-yl]methyl 3,4,5-trihydroxybenzoate	2.72	level2			635.089	165.9	NEG	8.48362	9.87825	16.101	11.4876	24.5818	27.4598	15.7198	22.5871
650	HEPTANOIC ACID	2.71	level2			129.092	236.7	NEG	0.452195	0.456036	0.494725	0.467652	1.21265	1.15423	1.12187	1.16291
651	(-)-Jasmonic_acid	2.71	level2			209.118	219.2	NEG	0.960238	0.923518	0.863225	0.91566	0.839815	0.824828	0.833057	0.832567
652	Flavonol base + 5O, O-Hex	2.71	level2			481.096	176.8	POS	25.5054	0.000600895	25.5951	17.0337	28.7104	28.4626	0.000624339	19.0579
653	4-Methylumbelliferone	2.71	level2			177.054	163.8	POS	4.47182	4.72427	4.77798	4.65802	6.92276	6.6296	6.84725	6.79987
654	Protocatechuic aldehyde	2.71	level2			137.024	149.9	NEG	19.2355	16.112	14.3454	16.5643	3.97652	3.70849	4.02338	3.9028
655	Betonicine	2.71	level2			160.096	49.1	POS	6.21648	6.88549	5.59344	6.2318	0.139027	0.292808	1.28355	0.571793
656	4-Aminophenol	2.71	level2			110.06	30.1	POS	7.89983	0.000600895	7.23339	5.04461	5.42061	6.29019	7.0764	6.2624
657	Gibberellin A4	2.71	level2			331.154	284.1	NEG	0.815355	1.14645	0.804249	0.922017	0.149191	0.168588	0.207767	0.175182
658	Premarrubiin	2.71	level2			333.205	268.4	POS	0.977156	1.0982	0.702803	0.926055	0.389942	0.332982	0.410807	0.37791
659	KOBUSONE	2.71	level2			221.154	250.6	NEG	0.625127	0.769476	0.68891	0.694504	0.785437	0.784898	0.731074	0.767136
660	Prostratin	2.71	level2			389.196	249.3	NEG	0.170242	0.185648	0.159426	0.171772	0.436948	0.442482	0.351928	0.410453
661	Di-dihydrocaffeoyl spermidine	2.71	level2			474.261	240.9	POS	0.264026	0.311947	0.376894	0.317623	3.15246	3.26718	2.8928	3.10415
662	Bracteatin	2.71	level2			303.049	184.9	POS	73.1687	77.6781	74.0779	74.9749	83.4792	84.57	88.6078	85.5523
663	[(2R,3S,4S,5R,6S)-4-hydroxy-3,5,6-tris[(3,4,5-trihydroxybenzoyl)oxy]oxan-2-yl]methyl 3,4,5-trihydroxybenzoate	2.71	level2			787.1	172.9	NEG	0.068606	0.0967871	0.123555	0.0963159	1.16359	1.07658	0.638912	0.959694
664	Licochalcone A	2.71	level2			361.141	142.9	POS	4.1545	1.43299	4.24566	3.27772	1.68841	1.81754	1.53849	1.68148
665	Castanospermine	2.71	level2			190.107	60	POS	2.97799	3.24251	3.30215	3.17422	0.00062782	6.08326	5.01859	3.70083
666	Oxalic acid	2.71	level2			88.9878	33.1	NEG	2.99473	3.28631	3.7073	3.32945	10.0828	11.4261	10.324	10.6109
667	4-Methyloctanoic acid	2.71	level2			157.123	15.7	NEG	0.438632	0.441718	0.43677	0.43904	0.535882	0.484828	0.519162	0.513291
668	[(2S)-2-hydroxy-3-[(2R,3R,4S,5R,6R)-3,4,5-trihydroxy-6-[[(2S,3R,4S,5R,6R)-3,4,5-trihydroxy-6-(hydroxymethyl)tetrahydropyran-2-yl]oxymethyl]tetrahydropyran-2-yl]oxy-propyl] (9Z,12Z,15Z)-octadeca-9,12,15-trienoate	2.71	level2			675.36	272	NEG	2.99972	2.85223	8.11887e-05	1.95068	3.11539	2.93834	3.05095	3.03489
669	(2Z,6E,10Z)-12-acetoxy-10-(acetoxymethyl)-6-methyl-2-(4-methylpent-3-enyl)dodeca-2,6,10-trienoic acid	2.71	level2			401.232	269	NEG	2.44322	2.4178	2.2471	2.36937	0.0519483	0.0887925	0.0448847	0.0618752
670	Oxononanoylcarnitine	2.71	level2			316.212	139.6	POS	0.913429	0.999027	1.30229	1.07158	2.21439	2.22462	1.58728	2.00876
671	PC(38:4)	2.71	level2			810.599	344	POS	0.514468	0.0339332	0.126853	0.225085	0.0628185	0.216208	0.359696	0.212907
672	Dambonitol	2.7	level2			209.103	161.7	POS	6.159	6.07277	5.40637	5.87938	0.568261	0.574191	0.627355	0.589936
673	N-Methyl-L-proline	2.7	level2			130.086	40.9	POS	118.655	170.048	116.212	134.972	163.742	0.000626007	145.244	102.995
674	1-O-trans-cinnamoyl-beta-D-glucopyranose	2.7	level2			355.103	33.3	NEG	0.914228	1.19067	1.33212	1.14567	3.51872	3.3277	3.56152	3.46931
675	2-Hydroxypyridine	2.7	level2			96.0441	29.9	POS	10.9555	10.1857	11.1474	10.7628	5.84059	6.36097	5.702	5.96785
676	Ethyl_isopropyl_ketone	2.7	level2			101.096	1.9	POS	0.960747	1.0326	1.02999	1.00778	0.00062782	0.000626007	0.000624339	0.000626055
677	[(2R,3S,4S,5R,6S)-3,4,5-trihydroxy-6-(4-hydroxyphenoxy)oxan-2-yl]methyl (E)-3-(3,4-dihydroxyphenyl)prop-2-enoate	2.7	level2			433.113	152.2	NEG	3.01054	3.02182	2.56422	2.86553	0.958344	0.967906	0.935562	0.953937
678	Acacetin	2.7	level2			283.06	278.5	NEG	0.457967	0.504646	0.410251	0.457621	9.25065e-05	0.0494925	0.103266	0.0509503
679	Jasmonic acid	2.7	level2			209.118	253.7	NEG	0.239126	0.252178	0.237295	0.242866	1.17743	1.18891	1.24567	1.204
680	Chrysanthemic Acid	2.7	level2			167.107	250.7	NEG	0.331336	0.45998	0.68415	0.491822	6.58807	6.11611	5.7605	6.15489
681	Peucenin	2.7	level2			259.097	250.6	NEG	0.872449	0.994741	0.822594	0.896595	0.00630952	0.00567704	9.32227e-05	0.0040266
682	norlichexanthone	2.7	level2			257.046	214.9	NEG	1.60917	1.67154	1.63134	1.63735	0.0491942	0.016537	0.00792103	0.0245507
683	Isomollupentin	2.7	level2			403.102	189.7	POS	2.47871	2.81899	3.09529	2.79766	1.06952	1.2284	1.48634	1.26142
684	7-methoxy-6-(1,2,3-trihydroxy-3-methylbutyl)chromen-2-one	2.7	level2			317.101	171	POS	0.559956	0.405815	0.45796	0.474577	1.46818	3.39671	3.69516	2.85335
685	Trachelanthine	2.7	level2			302.195	41.5	POS	2.19376	2.92248	0.000580288	1.70561	3.47477	3.36751	2.62013	3.15413
686	8-hydroxy-6-methoxy-7-[(2S,3R,4S,5S,6R)-3,4,5-trihydroxy-6-(hydroxymethyl)oxan-2-yl]oxychromen-2-one	2.7	level2			393.078	25.6	POS	5.12292	5.29391	5.51432	5.31038	1.63216	1.58408	1.62017	1.61214
687	alpha-Methyl-DL-serine	2.7	level2			118.051	23.6	NEG	0.164177	0.161432	0.143974	0.156528	0.473942	0.557737	0.514057	0.515245
688	(9Z,12R)-12-Hydroxyoctadec-9-enoic acid	2.7	level2			297.243	16.1	NEG	0.305784	0.31056	0.308736	0.30836	0.362472	0.342148	0.347863	0.350828
689	Embelin	2.7	level2			293.175	250.7	NEG	4.22726	5.33569	4.25876	4.60724	5.72586	5.55896	4.9402	5.40834
690	PI(16:0/18:1)	2.7	level2			835.535	344.3	NEG	0.00618982	0.449974	0.111994	0.189386	0.0232392	0.259126	0.218246	0.166871
691	(E)-5-hydroxyundec-2-enoic acid	2.7	level2			199.133	218.5	NEG	2.8914	2.99042	3.31807	3.06663	5.85556	5.84308	6.36994	6.02286
692	3-O-Methylgallic acid	2.7	level2			183.029	133.5	NEG	4.454	5.13673	2.54912	4.04661	0.589701	0.810839	1.10984	0.836793
693	cis-[8]-Shogaol	2.69	level2			303.195	299.1	NEG	18.2479	13.4493	9.78572	13.8276	0.102338	0.00403758	0.00570691	0.0373607
694	7-Hydroxymitragynine	2.69	level2			415.224	290.2	POS	1.12455	1.26382	1.40213	1.2635	1.92053	2.3692	2.40881	2.23285
695	2,4-Di-tert-butylphenol	2.69	level2			205.159	283.2	NEG	1.04604	1.33149	1.1824	1.18664	0.8529	0.674119	0.66051	0.729176
696	Dibutyl phthalate	2.69	level2			279.158	272.5	POS	4.05994	3.98255	4.13877	4.06042	3.17248	3.58555	3.7405	3.49951
697	Piceatannol	2.69	level2			243.065	242.3	NEG	1.36911	1.39683	1.29433	1.35342	1.27605	1.2771	1.14547	1.23287
698	Genistein	2.69	level2			271.059	219.9	POS	12.101	12.8256	13.1896	12.7054	9.72841	9.45448	11.3291	10.1707
699	Kaempferol-3-glucoside	2.69	level2			449.23	219.3	POS	0.96087	0.995581	0.936963	0.964471	0.776482	0.77181	0.825451	0.791248
700	Tricyclohumuladiol	2.69	level2			239.2	215.1	POS	2.32207	2.44961	2.02682	2.26617	3.2503	2.46704	3.03006	2.9158
701	1,2-dihydroxyheptadec-16-yn-4-yl acetate	2.69	level2			349.236	213.9	POS	1.89353	2.55775	2.04286	2.16471	1.44879	1.53951	1.47714	1.48848
702	Curlone	2.69	level2			219.174	199.2	POS	0.000587601	1.22112	1.2743	0.832003	1.39392	1.27052	1.40941	1.35795
703	Valerophenone	2.69	level2			163.111	185.5	POS	1.39835	1.42549	1.12269	1.31551	1.44463	1.37617	1.34718	1.38933
704	Isopimpinellin	2.69	level2			247.059	149	POS	0.759557	0.857137	1.11529	0.910663	1.33854	1.16826	1.02195	1.17625
705	Astilbin	2.69	level2			451.122	136	POS	1.65729	1.39313	1.6347	1.56171	0.297253	0.203351	0.241889	0.247498
706	Nicotyrine	2.69	level2			159.091	73.2	POS	0.49906	0.615875	0.555387	0.556774	4.8131	3.00434	2.61543	3.47762
707	Skimmianine	2.69	level2			260.091	49.5	POS	1.21416	1.93508	1.88148	1.67691	0.828664	0.614498	0.513671	0.652278
708	6-Deoxyfagomine	2.69	level2			132.101	28.6	POS	58.7429	61.5691	67.0316	62.4478	206.227	203.56	188.095	199.294
709	Piperidine	2.69	level2			86.0961	28.4	POS	22.6949	23.2144	26.3228	24.0774	84.5487	81.5198	75.3085	80.459
710	Sedoheptulose	2.69	level2			209.066	25.5	NEG	7.47784	7.60972	6.52806	7.20521	5.41395	5.50138	5.95802	5.62445
711	Acronycidine	2.69	level2			290.101	189	POS	40.1433	39.848	38.4199	39.4704	9.31123	9.54175	8.44439	9.09912
712	Deoxyandrographolide	2.69	level2			357.201	188.1	POS	2.28178	1.93102	2.16049	2.12443	1.93675	1.78614	1.40062	1.70784
713	8-Prenylnaringenin	2.69	level2			341.137	175.7	POS	2.44652	2.30662	2.05806	2.2704	3.99442	4.24732	4.42517	4.2223
714	Toxol	2.69	level2			219.101	171	POS	0.000587601	1.65007	2.0959	1.24885	1.43457	1.52461	1.53409	1.49776
715	9-(4-hydroxy-3,5-dimethoxyphenyl)-4-[3,4,5-trihydroxy-6-(hydroxymethyl)oxan-2-yl]oxy-5a,6,8a,9-tetrahydro-5H-[2]benzofuro[6,5-f][1,3]benzodioxol-8-one	2.69	level2			580.2	162.7	POS	0.264461	0.327908	0.403949	0.332106	0.321256	0.431964	0.361002	0.371407
716	(1S,2S,3aR,4S,5S,6E,9R,11R,12E,13aS)-4,9,11-Triacetoxy-3a-hydroxy-2,5,8,8,12-pentamethyl-2,3,3a,4,5,8,9,10,11,13a-decahydro-1H-cyclopenta[12]annulen-1-yl benzoate	2.69	level2			607.288	308.4	POS	5.02679	4.91302	4.2844	4.7414	129.43	129.499	104.697	121.208
717	(2R,3R)-2-(2,6-dihydroxyphenyl)-3,5,7-trihydroxy-2,3-dihydrochromen-4-one	2.69	level2			303.051	80	NEG	3.53661	2.91631	2.45468	2.9692	2.17777	1.27638	1.6062	1.68679
718	N-Methyl-2-pyrrolidone	2.69	level2			100.075	44	POS	17.388	18.7545	8.92626	15.0229	2.67524	2.6714	3.12314	2.82326
719	PC(34:3)	2.69	level2			756.551	317.5	POS	30.5512	30.7288	18.281	26.5203	0.00062782	24.4169	33.6041	19.3406
720	2-Acetylpyrrole	2.69	level2			110.06	163.6	POS	2.49961	2.62284	2.44844	2.52363	1.84063	1.81599	1.91517	1.85726
721	PC(20:1)	2.69	level2			546.354	287.1	POS	0.148531	0.443209	0.376833	0.322858	0.0464912	0.547664	0.422744	0.338967
722	LPC(17:1)	2.69	level2			508.338	286.7	POS	0.704063	0.637467	0.800612	0.714047	0.95867	1.15876	1.05897	1.0588
723	Hulupinic acid	2.68	level2			263.128	275.4	NEG	0.240481	0.265145	0.26145	0.255692	0.00444414	0.00217865	9.32227e-05	0.00223867
724	Phthalic acid	2.68	level2			149.023	272.5	POS	3.37312	3.55779	3.47264	3.46785	2.78926	3.05783	3.09339	2.98016
725	Kukoamine B	2.68	level2			553.298	245.8	POS	0.390059	0.437593	0.448791	0.425481	2.29271	2.46697	2.4206	2.39343
726	Citrusinine_I	2.68	level2			302.101	208.8	POS	2.84948	2.5279	2.40566	2.59434	0.652063	0.624012	0.792507	0.689527
727	Flavone base + 4O, O-MalonylHex	2.68	level2			535.107	194.3	POS	2.69757	2.49136	2.5572	2.58204	11.1635	9.54524	9.19726	9.96867
728	Precocene_I	2.68	level2			191.106	169.7	POS	2.52925	2.5087	1.98734	2.34177	1.73262	1.6474	1.68062	1.68688
729	(1S,3R,4R,5R)-1,3,4-trihydroxy-5-[(E)-3-(4-hydroxyphenyl)prop-2-enoyl]oxycyclohexane-1-carboxylic acid	2.68	level2			339.106	161.4	POS	24.5591	29.8695	35.8293	30.086	69.7672	67.4924	73.867	70.3755
730	Dimethyl sulfoxide	2.68	level2			79.0209	132.4	POS	4.82904	3.15989	0.000580288	2.66317	5.37267	4.11984	0.000624339	3.16438
731	1-Aminocyclohexanecarboxylic_acid	2.68	level2			144.101	42.3	POS	9.71154	9.15484	9.15878	9.34172	44.7795	43.0591	39.2304	42.3563
732	Melezitose	2.68	level2			543.13	25.3	POS	5.57949	5.74854	6.86152	6.06319	1.7095	2.27739	2.18913	2.05867
733	verproside	2.68	level2			497.132	184.3	NEG	0.218318	0.269805	0.518039	0.335387	6.99086	6.21412	6.33878	6.51459
734	bergenin	2.68	level2			351.068	23.7	POS	194.112	193.826	184.124	190.688	197.901	188.654	181.431	189.329
735	(1S,2R,4S,9R,10R,14S,15S,17S)-9-(3-Furyl)-1-hydroxy-15-(2-methoxy-2-oxoethyl)-10,14,16,16-tetramethyl-7,18-dioxo-3,8-dioxapentacyclo[12.3.1.0.2,4..0.4,13..0.5,10.]octadec-17-yl 2-methylpropanoate	2.68	level2			595.253	283.7	POS	0.609658	0.625223	0.612989	0.615957	1.1522	1.93831	2.12664	1.73905
736	Pterosin B	2.68	level2			219.137	202.5	POS	2.5794	2.62678	2.30197	2.50272	1.7768	1.91784	1.75954	1.81806
737	Ononin	2.68	level2			453.118	189.7	POS	3.03201	3.06053	3.92679	3.33978	1.82073	2.25776	2.60709	2.22852
738	LPC(18:4)	2.68	level2			516.307	238.7	POS	0.183097	0.121402	0.303833	0.202778	2.7593	2.90304	2.64684	2.76973
739	Tetrahydrocurcumin	2.68	level2			373.163	211.4	POS	0.420418	0.477925	0.379201	0.425848	0.820733	0.740638	1.29946	0.953609
740	PE(34:2)	2.68	level2			716.52	348.1	POS	1.77489	1.83506	1.8631	1.82435	0.00062782	0.000626007	1.92975	0.64367
741	3-(carboxymethyl)benzoic acid	2.68	level2			179.035	54.8	NEG	1.42335	1.48927	2.24078	1.7178	2.59811	2.96695	3.11104	2.89204
742	N-Hexadecanoylpyrrolidine	2.67	level2			310.31	322.4	POS	1.1998	1.20096	1.68144	1.36073	1.79068	0.773766	0.949917	1.17145
743	Dihydrocapsaicin	2.67	level2			306.207	270.2	NEG	0.467897	0.519808	0.467097	0.484934	0.484085	0.413307	0.461496	0.452963
744	FA 9:1+1O	2.67	level2			171.102	217.7	NEG	0.880731	0.957512	1.1686	1.00228	3.55206	3.47798	3.86409	3.63138
745	isomer of dihydrophaseic acid	2.67	level2			283.153	196.5	POS	1.58036	1.60633	2.00859	1.73176	2.57974	2.53016	2.82912	2.64634
746	Usnic acid	2.67	level2			343.081	165.4	NEG	1.95394	1.97034	1.79115	1.90514	0.234119	0.352782	0.46115	0.34935
747	5-Hydroxy-6-(3-methyl-2-buten-1-yl)-2-[(1E)-1-penten-1-yl]-1-benzofuran-4-carbaldehyde	2.67	level2			299.163	286.5	POS	0.669304	0.712669	0.458068	0.613347	0.00062782	0.000626007	0.000624339	0.000626055
748	8-hydroxy-6,7-dimethoxy-2H-chromen-2-one	2.67	level2			223.063	279.5	POS	0.53984	0.944625	0.50533	0.663265	0.00062782	0.0167846	0.0265103	0.0146409
749	[(2S,3R,4S,5R,6R)-2-[2-(3,4-dihydroxyphenyl)-5,7-dihydroxy-4-oxochromen-3-yl]oxy-4,5-dihydroxy-6-(hydroxymethyl)oxan-3-yl] 3,4,5-trihydroxybenzoate	2.67	level2			615.097	179	NEG	1.6085	1.68134	1.62261	1.63748	1.33009	1.33998	1.43033	1.3668
750	Oxymatrine	2.67	level2			287.171	162.6	POS	2.22234	2.24827	1.95863	2.14308	0.44737	0.587955	0.680542	0.571956
751	Eriocitrin	2.67	level2			597.179	158.1	POS	20.1389	18.9609	16.9983	18.6994	11.164	10.7568	11.2434	11.0547
752	methyl 4,10-diacetyloxy-5,9-dihydroxy-1,4a-dimethyl-7-propan-2-yl-2,3,4,9,10,10a-hexahydrophenanthrene-1-carboxylate	2.67	level2			461.218	232	NEG	8.79558	8.80914	8.19055	8.59842	2.72237	2.56035	2.57137	2.61803
753	6,8-Diprenylnaringenin	2.67	level2			407.184	220.9	NEG	0.779539	0.767469	0.658688	0.735232	0.832273	8.94105e-05	0.595116	0.475826
754	Fargesin	2.67	level2			393.132	218.5	POS	1.6944	1.06966	1.50844	1.42417	0.745255	0.433773	0.540188	0.573072
755	(E)-3-[4-[(2S,3R,4S,5S,6R)-3,4,5-trihydroxy-6-(hydroxymethyl)oxan-2-yl]oxyphenyl]prop-2-enoic acid	2.67	level2			344.133	146.5	POS	0.953663	0.981564	1.42503	1.12009	2.83878	2.67148	3.04671	2.85233
756	dihydromyricetin	2.67	level2			321.06	131.3	POS	2.17545	0.757328	1.73826	1.55701	1.28164	3.32719	0.983183	1.864
757	2-Linoleoyl-1-palmitoyl-sn-glycero-3-phosphoethanolamine	2.67	level2			714.506	350.5	NEG	0.465199	0.829976	0.647473	0.647549	9.25065e-05	0.570377	0.635765	0.402078
758	PC(36:6)	2.67	level2			778.534	333.9	POS	4.31334	5.82289	4.03846	4.72489	4.73504	7.05371	5.73308	5.84061
759	LPC(16:1)	2.67	level2			494.322	277.8	POS	2.72984	2.19994	4.40779	3.11252	7.93615	7.62897	6.43586	7.33366
760	3,5-Di-O-galloylquinic acid	2.67	level2			495.076	143.2	NEG	0.628282	0.4134	0.680504	0.574062	1.62004	1.65077	1.37526	1.54869
761	PC(18:0)	2.67	level2			520.337	356.4	POS	1.13472	0.892802	0.994848	1.00746	0.00062782	1.46181	1.5784	1.01361
762	PC(P-19:0)	2.67	level2			518.358	302.1	POS	0.871948	0.7498	0.815415	0.812387	0.117514	0.244795	0.134099	0.165469
763	2,4-dihydroxyheptadec-16-enyl acetate	2.66	level2			351.252	265.4	POS	6.29861	6.4814	7.32304	6.70102	5.96903	5.5516	0.000624339	3.84042
764	Octinoxate	2.66	level2			291.195	201.4	POS	5.9174	3.32138	2.96064	4.06647	2.47383	0.000626007	2.80849	1.76098
765	SALICIN	2.66	level2			309.096	201.4	POS	8.49693	8.37362	0.459576	5.77671	4.67609	5.36267	5.55415	5.19764
766	Quercitrin	2.66	level2			471.088	191.8	POS	4.47361	4.26941	4.18238	4.30847	4.22445	4.26272	4.44264	4.30994
767	irigenin	2.66	level2			361.088	161.6	POS	1.47296	1.51761	1.89977	1.63011	3.77571	3.66807	4.00857	3.81745
768	(+)-Myristinin_A	2.66	level2			549.286	318.5	POS	3.53609	1.88706	1.7251	2.38275	0.430918	0.676681	0.612162	0.573254
769	Hispiduloside	2.66	level2			485.108	156.1	POS	0.497902	0.0743851	0.637416	0.403234	7.809	8.36373	3.61226	6.595
770	Benzoic acid + 2O, O-Hex	2.66	level2			315.072	31.5	NEG	4.16131	5.06024	7.59961	5.60705	14.139	13.2714	12.4035	13.2713
771	1,7-bis(3,4-dihydroxyphenyl)heptan-3-one	2.66	level2			329.139	189.9	NEG	2.49772	2.68518	1.91737	2.36676	1.16295	1.08853	1.41217	1.22122
772	Vindoline	2.66	level2			457.233	359.5	POS	0.366388	0.267426	0.291215	0.308343	0.53398	0.480551	0.394495	0.469675
773	[6-[5,7-dihydroxy-2-(4-hydroxyphenyl)-4-oxochromen-3-yl]oxy-3,4,5-trihydroxyoxan-2-yl]methyl 3,4,5-trihydroxybenzoate	2.66	level2			599.102	188	NEG	3.08855	3.05084	3.01375	3.05105	3.08165	2.89398	2.81608	2.93057
774	Tetrahydroalstonine	2.66	level2			375.162	159.3	POS	2.26651	2.35402	2.0723	2.23095	1.00525	1.04713	1.02192	1.02477
775	Dehydrodiisoeugenol	2.66	level2			349.138	75.4	POS	0.405099	0.443044	0.423215	0.423786	3.39166	3.66665	3.41839	3.49223
776	Pivagabine	2.66	level2			186.113	289	NEG	0.182334	0.465903	0.140451	0.262896	9.25065e-05	0.423908	0.500082	0.308027
777	LPE(18:3)	2.66	level2			476.275	275	POS	21.0419	20.1368	25.6039	22.2609	38.431	36.0122	33.3067	35.9166
778	Olprinone (Hydrochloride)	2.66	level2			249.079	189.4	NEG	3.62895	4.79564	3.08018	3.83492	3.16788	3.33249	4.42344	3.64127
779	LPC(17:2)	2.66	level2			506.323	275.2	POS	0.416071	0.326549	0.516381	0.419667	0.775309	0.744503	0.890957	0.80359
780	3-isobutyl-4-[4-(3-methylbut-2-enoxy)phenyl]furan-2,5-dione	2.66	level2			313.144	270.7	NEG	0.439787	0.490097	0.342901	0.424262	9.25065e-05	8.94105e-05	9.32227e-05	9.17132e-05
781	3-Methylbutanamine	2.65	level2			88.1119	356.6	POS	588.691	601.97	565.074	585.245	633.334	654.314	608.273	631.974
782	xi-2,2,6-Trimethyl-1,4-cyclohexanedione	2.65	level2			155.106	288.8	POS	0.160238	0.439922	0.120157	0.240106	0.00062782	0.468392	0.504002	0.324341
783	Phenylethylamine	2.65	level2			122.096	52.2	POS	1.87594	2.02714	2.55932	2.15413	2.37462	2.46974	2.6608	2.50172
784	2-(4-methoxyphenyl)chromen-4-one [IIN-based on	2.65	level2			451.139	217.1	POS	3.21485	2.60711	1.8807	2.56755	5.50586	5.49282	7.34299	6.11389
785	Pinnatifinoside_A	2.65	level2			415.102	180.5	POS	0.999426	1.21661	1.18548	1.13384	0.749318	0.817156	0.925504	0.830659
786	3-[(3aS,8R,8aR)-8-hydroxy-6,8-dimethyl-3-methylidene-2-oxo-3a,4,5,8a-tetrahydrocyclohepta[b]furan-7-yl]propanoic acid	2.65	level2			279.124	179.3	NEG	2.55658	2.53797	2.16082	2.41846	1.68162	1.32968	1.15534	1.38888
787	5-hydroxy-3,7-dimethoxy-2-(4-methoxyphenyl)-4H-chromen-4-one	2.65	level2			327.087	178	NEG	10.9342	10.3733	10.1959	10.5012	5.2289	4.85627	5.15221	5.07912
788	Diatoxanthin/_7,8-Didehydrozeaxanthin	2.65	level2			567.419	316.9	POS	0.442202	0.386561	0.480558	0.43644	1.04703	0.744265	0.606744	0.799347
789	2H-Naphtho[2,1-c]pyran-7-carboxylic acid, 2-(3-furanyl)-1,4,4a,5,6,6a,7,10,10a,10b-decahydro-7-hydroxy-6a,10b-dimethyl-4-oxo-, methyl ester, (2S,4aS,6aR,7R,10aR,10bR)-	2.65	level2			397.164	185.6	POS	2.3887	2.44549	2.08871	2.30763	2.0165	2.1737	2.39912	2.19644
790	1-(2,6-dihydroxyphenyl)-9-phenyl-nonan-1-one	2.65	level2			325.183	300.2	NEG	21.9589	19.4714	22.0794	21.1699	9.25065e-05	26.0405	25.0106	17.0171
791	LPI(18:2)	2.65	level2			579.29	294.6	POS	1.79137	1.6766	1.66954	1.7125	3.04938	2.70897	2.51424	2.75753
792	Di-n-pentyl_phthalate	2.64	level2			307.189	240.5	POS	5.47709	5.55229	5.26205	5.43047	7.27714	6.99941	7.04388	7.10681
793	2-Hydroxybenzaldehyde	2.64	level2			121.029	195.6	NEG	1.3326	1.26665	1.25816	1.2858	2.062	2.07251	2.12976	2.08809
794	2,6-Diisopropyl-3-methylphenol	2.64	level2			193.158	186.5	POS	1.41438	1.43804	0.000580288	0.951003	1.36136	1.56815	1.5907	1.50673
795	Citrinin	2.64	level2			249.076	180.2	NEG	1.58663	1.6054	1.01383	1.40195	0.049368	0.0641085	0.340612	0.151363
796	(3aS,4S,7aR)-4-Hydroxy-5-[(2S)-5-hydroxy-2-pentanyl]-6-methyl-3-methylene-3a,4,7,7a-tetrahydro-1-benzofuran-2(3H)-one	2.64	level2			289.139	27.9	POS	7.19015	10.761	8.60224	8.85114	3.83606	4.84181	4.29857	4.32548
797	KIRENOL	2.64	level2			337.236	359.7	NEG	0.187584	0.193308	0.17383	0.184908	0.12846	0.131213	0.150833	0.136835
798	Vinetorin	2.64	level2			305.017	26.6	NEG	2.44	2.22533	3.32476	2.66337	12.0127	11.9283	11.4913	11.8108
799	[(2R,3R,4R,5R,6S)-6-[(E)-3-(3,4-dihydroxyphenyl)prop-2-enoyl]oxy-2-[[(E)-3-(3,4-dihydroxyphenyl)prop-2-enoyl]oxymethyl]-5-hydroxy-4-(3,4,5-trihydroxybenzoyl)oxyoxan-3-yl] 3,4,5-trihydroxybenzoate	2.64	level2			807.139	165.4	NEG	0.423348	0.365932	0.498715	0.429332	2.45417	2.32398	2.2655	2.34788
800	[2-Hydroxy-3-[hydroxy-(2,3,4,5,6-pentahydroxycyclohexyl)oxyphosphoryl]oxypropyl] octadeca-9,12-dienoate	2.64	level2			595.288	354.8	NEG	0.303812	0.139875	0.204987	0.216224	9.25065e-05	0.307146	0.316215	0.207818
801	cis-9,10-Epoxystearic_acid	2.63	level2			297.243	282	NEG	3.4566	3.41034	2.24931	3.03875	4.33638	1.16938	5.90915	3.80497
802	9-{[(2E)-3,7-dimethyl-2,6-octadienyl]oxy}-7H-furo[3,2-g]chromen-7-one	2.63	level2			361.139	171	POS	0.951568	0.94446	0.856209	0.917412	0.4217	0.525243	0.636155	0.527699
803	Methyl_isobutyl_ketone	2.63	level2			101.096	16.1	POS	2.92036	3.61295	2.58472	3.03934	4.43286	4.01847	4.29338	4.24824
804	FA 18:5+2O	2.63	level2			305.176	237.4	NEG	2.1664	2.18119	2.07642	2.14134	3.23111	3.43359	3.76673	3.47714
805	(3,6,9-trimethylidene-2-oxo-3a,4,5,6a,7,8,9a,9b-octahydroazuleno[4,5-b]furan-8-yl) acetate	2.63	level2			311.123	152	POS	59.7904	63.6234	60.0067	61.1401	13.4474	13.5316	15.6254	14.2015
806	Irisxanthone	2.63	level2			435.091	198.9	NEG	4.7945	5.29002	7.05232	5.71228	11.4971	10.4204	8.26512	10.0609
807	PC(37:6)	2.63	level2			792.559	339.6	POS	0.383322	0.452689	0.452317	0.429443	0.612806	0.487935	0.589097	0.56328
808	[(2S)-2-hydroxy-3-[hydroxy-[(2R,3R,5S,6R)-2,3,4,5,6-pentahydroxycyclohexyl]oxyphosphoryl]oxypropyl] (Z)-octadec-12-enoate	2.63	level2			597.302	308.9	NEG	2.01655	3.30804	3.48146	2.93535	2.52684	5.20646	5.69001	4.47444
809	3,5,6,7,8,3',4'-Heptamethoxyflavone	2.62	level2			455.133	221.6	POS	0.754249	0.835611	1.04272	0.877528	1.56698	1.2089	0.74213	1.17267
810	Flavanone base + 5O	2.62	level2			303.051	190.8	NEG	2.45078	2.33618	2.24984	2.3456	1.54811	1.16982	1.43728	1.38507
811	Eriodictyol-7-O-glucoside	2.62	level2			449.108	168.4	NEG	1.73425	1.73994	1.76282	1.74567	3.10102	2.62264	3.50142	3.07502
812	Epigallocatechin-(4beta-.8)-catechin	2.62	level2			595.143	53.4	POS	0.785413	0.800891	0.000580288	0.528961	0.00062782	0.77249	0.831278	0.534798
813	Ergocristine	2.62	level2			610.299	308.4	POS	0.0459117	0.113004	0.0507784	0.0698979	1.40599	1.63878	1.33532	1.46003
814	alpha-Santonin	2.62	level2			247.132	202.5	POS	24.8571	26.3841	24.6353	25.2922	26.4888	27.2733	26.6227	26.7949
815	3-(5-hydroxy-2,2,7,8-tetramethyl-6-oxo-7,8-dihydropyrano[3,2-g]chromen-10-yl)hexanoic acid [IIN-based on	2.62	level2			411.175	156.4	POS	1.07325	1.3878	0.737379	1.06614	3.98263	4.44556	5.95591	4.7947
816	Coumarin + 1O + 1MeO, O-Hex-Hex	2.62	level2			515.141	146.2	NEG	2.37601	1.6051	2.15975	2.04695	2.12001	8.94105e-05	1.79818	1.30609
817	Semilepidinoside_B	2.61	level2			367.15	96.7	POS	1.64724	2.00587	1.88718	1.84676	7.23136	8.48449	7.82948	7.84844
818	Gallic acid hexoside	2.61	level2			331.066	29	NEG	5.84002	5.94488	8.54066	6.77519	11.9393	11.4107	9.46296	10.9376
819	Mangiferin	2.61	level2			421.075	23.6	NEG	26.827	27.9425	26.9727	27.2474	39.4893	36.8803	43.6602	40.0099
820	Celaxanthin	2.61	level2			551.424	321.6	POS	1.9691	2.24282	2.4011	2.20434	0.00062782	2.92767	2.70329	1.87719
821	Catalpol	2.61	level2			361.113	179.9	NEG	1.9791	1.815	1.87712	1.89041	3.22726	3.1342	3.44214	3.26787
822	Isobavachalcone	2.61	level2			347.123	161.3	POS	2.88563	3.12059	2.68238	2.8962	3.5729	3.67262	4.06253	3.76935
823	echinulin	2.61	level2			462.311	280.4	POS	131.407	161.345	100.591	131.114	0.305363	0.0321055	0.00657257	0.114681
824	Atractylenolide I	2.61	level2			253.118	28.2	POS	10.0188	10.2908	10.0132	10.1076	13.7865	14.4037	14.9327	14.3743
825	2-Palmitoylglycerol	2.6	level2			331.283	298.7	POS	0.000587601	0.92379	0.000580288	0.308319	1.00799	0.930865	0.93406	0.957639
826	Flavanone base + 2O, 2Prenyl	2.6	level2			391.188	241.3	NEG	2.20183	4.14889	3.9311	3.42727	1.29173	1.50116	1.63502	1.47597
827	4-Hydroxybenzoylcholine	2.6	level2			224.127	228.2	POS	5.87622	5.6314	5.11634	5.54132	3.12931	1.80808	2.40655	2.44798
828	Sinensetin	2.6	level2			371.113	215.3	NEG	0.0938766	0.0590812	0.137115	0.0966908	0.559424	0.511312	0.563336	0.544691
829	theasinensin A (D)	2.6	level2			915.162	159.9	POS	2.64902	2.48966	2.97295	2.70388	9.48442	9.54996	6.48649	8.50695
830	Chrysanthemic Acid, Ethyl Ester	2.6	level2			195.139	248.5	NEG	1.57555	8.31747e-05	1.44553	1.00705	1.70548	1.57354	9.32227e-05	1.09304
831	maesopsin	2.6	level2			306.096	178.5	POS	1.81511	2.5604	2.49598	2.2905	0.501565	0.535979	0.487403	0.508316
832	4-hydroxy-5-[(2S,3R,4S,5S,6R)-3,4,5-trihydroxy-6-(hydroxymethyl)oxan-2-yl]oxy-1H-benzo[f][2]benzofuran-3-one	2.6	level2			401.086	188.1	POS	0.550249	0.576719	0.443175	0.523381	0.787784	0.992105	0.852215	0.877368
833	quercetin-3-O-deoxyhexosyl(1-2)pentoside	2.6	level2			547.167	152.1	NEG	1.8794	1.3149	2.2369	1.8104	0.0752783	0.0681279	0.10632	0.083242
834	5-undecylbenzene-1,3-diol	2.6	level2			263.201	295.2	NEG	0.910624	0.732394	0.727239	0.790086	0.780769	0.628475	0.548428	0.652557
835	2-(3,4-dihydroxyphenyl)-5,7-dihydroxy-3-[(2S,3R,4S,5S,6R)-3,4,5-trihydroxy-6-[[(2S,3R,4S,5R)-3,4,5-trihydroxyoxan-2-yl]oxymethyl]oxan-2-yl]oxychromen-4-one	2.6	level2			595.136	141.7	NEG	0.163616	0.410918	0.353562	0.309366	0.843576	1.01213	0.958335	0.938013
836	Morusin	2.59	level2			421.156	169.3	POS	0.880202	0.886941	0.609099	0.792081	1.06905	0.801293	1.07762	0.982654
837	(E)-3-[4-methoxy-2-[(2S,3R,4S,5S,6R)-3,4,5-trihydroxy-6-(hydroxymethyl)oxan-2-yl]oxyphenyl]prop-2-enoic acid	2.59	level2			357.118	175.4	POS	3.06598	2.86948	2.71381	2.88309	1.67001	1.72018	2.03423	1.80814
838	Indolylmethyl glucosinolate	2.59	level2			447.056	160.2	NEG	1.52199	1.32576	1.45399	1.43391	5.25073	5.08441	5.03974	5.12496
839	2-(4-Hydroxyphenyl)-5,6,7,8-tetrahydroxy-4H-1-benzopyran-4-one	2.59	level2			303.047	25.6	POS	0.17522	0.0991761	0.122282	0.132226	0.0137422	0.000626007	0.0285602	0.0143095
840	2-[4-[4-[hydroxy-(4-hydroxy-3-methoxyphenyl)methyl]-3-(hydroxymethyl)oxolan-2-yl]-2-methoxyphenoxy]-6-(hydroxymethyl)oxane-3,4,5-triol	2.59	level2			556.238	164.7	POS	0.191905	0.239465	0.552837	0.328069	1.45474	1.5205	1.54156	1.5056
841	Cytisine	2.59	level2			213.098	58.9	POS	6.65723	3.93832	5.08083	5.22546	1.09656	1.02544	0.791285	0.971093
842	3-[3-[(2E)-3,7-dimethylocta-2,6-dienyl]-4-hydroxyphenyl]-7-hydroxychromen-4-one	2.59	level2			389.172	232.8	NEG	1.83368	2.19033	1.99849	2.0075	2.89975	2.77171	2.9727	2.88139
843	9S,10S,11R-trihydroxy-12Z,15Z-octadecadienoic_acid	2.59	level2			329.231	216.8	POS	0.906711	1.0387	1.00289	0.982767	0.864244	0.944802	0.779241	0.862762
844	Triptophenolide	2.59	level2			311.168	294.3	NEG	23.9078	13.1245	14.7334	17.2552	32.0861	20.1162	20.1299	24.1107
845	Dihydroisoalantolactone	2.58	level2			235.169	251.4	POS	1.07637	1.23302	1.22504	1.17814	2.84736	3.26863	2.78449	2.96683
846	Quercetin-7-O-beta-D-glucopyranoside	2.58	level2			487.085	185.2	POS	1.76364	1.92316	1.83494	1.84058	1.7848	1.65144	1.84627	1.76084
847	Natsudaidain_3-glucoside	2.58	level2			581.186	182.3	POS	1.74007	1.61126	1.64996	1.6671	1.33716	0.465641	0.506337	0.769712
848	gamma-Decalactone	2.58	level2			171.137	169.1	POS	1.34491	1.35477	1.11367	1.27111	0.804158	0.744757	0.614738	0.721218
849	trans-2-Hexenal	2.58	level2			99.0802	2.9	POS	4.21519	4.6931	4.77916	4.56248	5.49887	4.30848	4.38181	4.72972
850	6-methoxy-2-phenyl-4H-chromen-4-one	2.58	level2			253.093	142.8	POS	6.01145	6.44559	8.47172	6.97625	3.32145	3.02829	2.79048	3.04674
851	Artemisinin	2.58	level2			305.133	58.5	POS	4.72335	6.15955	5.46946	5.45079	1.00289	1.60449	2.26296	1.62345
852	[4a-hydroxy-7-(hydroxymethyl)-1-[3,4,5-trihydroxy-6-(hydroxymethyl)oxan-2-yl]oxy-5,7a-dihydro-1H-cyclopenta[c]pyran-5-yl] 4-hydroxybenzoate	2.58	level2			481.139	226.7	NEG	0.0114181	0.00490689	8.11887e-05	0.00546872	3.48163	1.44744	1.37036	2.09981
853	Antheraxanthin	2.58	level2			585.43	319.5	POS	0.236875	0.144526	0.0836948	0.155032	0.384376	0.384954	0.32457	0.364633
854	Fosphenytoin (disodium)	2.58	level2			361.056	159.9	NEG	3.9605	3.7805	3.70197	3.81432	2.99895	3.06787	9.32227e-05	2.02231
855	PC(39:7)	2.58	level2			818.578	339.6	POS	0.190887	0.205352	0.165975	0.187405	0.270014	0.193576	0.296977	0.253523
856	Sterebin_A	2.57	level2			311.221	263.6	POS	1.07432	1.17813	1.30782	1.18676	3.44097	2.65871	3.82611	3.3086
857	5-(1,2,4a,5-tetramethyl-7-oxo-3,4,8,8a-tetrahydro-2H-naphthalen-1-yl)-3-methylpentanoic acid	2.57	level2			321.242	265.6	POS	0.745473	0.91654	0.684432	0.782148	0.533125	0.637122	0.519672	0.563306
858	5-hydroxy-6-methoxy-2-(4-methoxyphenyl)-7-(((2S,3R,4S,5S,6R)-3,4,5-trihydroxy-6-((((2R,3R,4R,5R,6S)-3,4,5-trihydroxy-6-methyltetrahydro-2H-pyran-2-yl)oxy)methyl)tetrahydro-2H-pyran-2-yl)oxy)-4H-chrome n-4-one	2.57	level2			645.187	223.9	POS	2.31518	2.52133	2.72427	2.52026	0.446001	0.491307	0.490871	0.47606
859	Lycofawcine	2.57	level2			324.215	235.6	POS	0.837063	0.533891	0.679377	0.683444	0.465281	0.821892	0.500146	0.595773
860	2-Cyclohexen-1-one, 4-hydroxy-4-(3-hydroxybutyl)-3,5,5-trimethyl-	2.57	level2			209.153	174.6	POS	2.56099	2.76056	2.73167	2.6844	2.36624	2.62124	2.36866	2.45205
861	2-[3-[4-[1,3-dihydroxy-1-(4-hydroxy-3-methoxyphenyl)propan-2-yl]oxy-3-methoxyphenyl]propoxy]-6-(hydroxymethyl)oxane-3,4,5-triol	2.57	level2			558.252	165	POS	0.979118	1.13143	1.11004	1.07353	1.5346	1.46547	1.78797	1.59601
862	(5R)-trans-1,7-diphenyl-5-hydroxy-6-hepten-3-one	2.57	level2			303.133	154.6	POS	1.60194	3.09854	3.83516	2.84521	0.254465	2.34891	1.77818	1.46052
863	Gigantol	2.57	level2			275.123	30.8	POS	10.2786	9.86427	10.5259	10.2229	1.91826	1.84782	1.53559	1.76722
864	Sabinene	2.57	level2			137.132	17.1	POS	4.8903	3.85204	4.12821	4.29018	5.05733	4.54208	4.16269	4.58737
865	Prexanthoperol	2.56	level2			315.192	267.9	POS	0.323871	0.342582	0.332525	0.332993	0.820622	0.812153	0.819948	0.817574
866	Keracyanine	2.56	level2			594.152	188.3	NEG	24.0932	23.2892	24.4178	23.9334	23.6437	23.5182	26.6119	24.5912
867	Digalacturonate	2.56	level2			369.067	33.4	NEG	3.67647	3.13807	3.15847	3.32434	0.146902	0.105755	0.118971	0.123876
868	(-)-Curcumol	2.56	level2			237.185	196.5	POS	4.83462	3.04897	4.56566	4.14975	3.60285	3.85936	3.70617	3.72279
869	Sinapoyl aldehyde	2.56	level2			209.08	181.3	POS	1.07717	1.48923	1.21099	1.25913	2.0531	1.96002	2.60005	2.20439
870	Isobavachin	2.56	level2			323.134	41.1	NEG	1.83825	1.88839	8.11887e-05	1.24224	2.54292	2.13463	1.71188	2.12981
871	N-(3-Methoxybenzyl)palmitamide	2.56	level2			376.324	288.5	POS	0.0948841	0.276256	0.0833977	0.151513	0.00062782	0.320901	0.338763	0.220098
872	LPC(20:3)	2.56	level2			546.361	279.1	POS	0.151941	0.156397	0.186107	0.164815	0.282941	0.222515	0.147667	0.217708
873	[2-(hydroxymethyl)-3-methoxy-4-methyl-5-(3-methylbut-2-enoxy)phenyl]methanol	2.56	level2			265.147	285.5	NEG	4.81046	4.27467	6.12723	5.07079	2.30027	4.43466	1.76802	2.83432
874	ERGONOVINE MALEATE	2.55	level2			324.171	209.4	NEG	13.9402	15.9649	12.4463	14.1172	0.0406965	0.0531377	0.0687882	0.0542074
875	PRENOL	2.55	level2			87.0801	16.5	POS	0.165888	0.484905	0.403008	0.351267	0.219525	0.131365	0.328917	0.226602
876	(3R,5R)-1-[(E)-3-(3,4-dihydroxyphenyl)prop-2-enoyl]oxy-3,4,5-trihydroxycyclohexane-1-carboxylic acid	2.55	level2			353.088	180.2	NEG	37.0977	38.7201	27.9385	34.5855	4.49137	4.62534	16.705	8.60724
877	12-hydroxyjasmonic_acid	2.55	level2			227.127	165	POS	11.8719	0.813628	9.37646	7.35401	1.5134	1.45843	1.5413	1.50438
878	L-SORBOSE	2.55	level2			161.045	359.7	NEG	0.0600617	0.264621	0.0962082	0.140297	0.253018	0.281902	0.318018	0.284313
879	Ranaconitine	2.55	level2			623.283	302.9	POS	1.18993	0.000600895	1.21237	0.800965	1.38254	1.45376	1.36832	1.40154
880	Chaulmoogric Acid	2.55	level2			298.273	258.4	POS	1.82101	1.87347	1.81573	1.83674	0.00062782	0.000626007	1.95313	0.651462
881	4-Methylabyssinone V	2.55	level2			440.24	200.9	POS	0.109904	0.157115	0.153412	0.140144	0.585554	0.583115	0.429454	0.532707
882	Bazedoxifene	2.55	level2			469.245	351.5	NEG	0.128148	0.2676	0.260499	0.218749	0.0206706	0.398042	0.403416	0.274043
883	Paxilline	2.54	level2			434.237	300.2	NEG	20.3223	25.3492	33.5383	26.4033	22.0144	44.0249	45.5125	37.1839
884	Panaxacol	2.54	level2			279.192	215.2	POS	1.19245	1.27904	1.11626	1.19592	1.23535	1.35338	1.25364	1.28079
885	4-(Glutamylamino)_butanoate	2.54	level2			233.113	27.5	POS	18.2859	18.0488	20.7137	19.0161	12.3681	13.0295	11.8529	12.4168
886	dodecanamide	2.54	level2			200.2	15.8	POS	0.978562	0.825568	0.77466	0.859597	1.01704	0.911128	0.830885	0.919684
887	ISOFEBRIFUGINE (B604866K055)	2.54	level2			324.134	212.2	POS	0.782245	0.89213	0.705585	0.79332	0.00062782	0.000626007	0.000624339	0.000626055
888	Gastrodin	2.54	level2			309.086	205.4	POS	4.17498	4.68696	3.88457	4.24884	1.96018	1.49646	1.51178	1.65614
889	aschantin	2.54	level2			401.158	166.9	POS	2.90533	3.25634	3.08612	3.0826	1.83112	1.79247	2.51862	2.0474
890	Rubone	2.54	level2			373.134	24.5	NEG	14.6299	14.9524	12.4431	14.0085	0.505314	0.393945	0.510187	0.469815
891	PC(O-19:2)	2.54	level2			534.361	289.3	POS	2.46718	2.7287	3.15088	2.78225	1.80991	2.03216	2.06039	1.96749
892	Tanshinone IIA	2.53	level2			295.127	170.7	POS	14.5573	15.1485	12.9682	14.2247	3.93598	4.42566	5.85198	4.73787
893	(E)-3-[2-[(2S,3R,4S,5S,6R)-3,4,5-trihydroxy-6-(hydroxymethyl)oxan-2-yl]oxyphenyl]prop-2-enoic acid	2.53	level2			344.132	35.2	POS	0.68733	0.778854	0.818649	0.761611	7.79492	9.61315	8.20375	8.53727
894	(4R,6R)-cis-Carveol	2.53	level2			153.127	18.6	POS	1.1016	1.01262	0.899677	1.00463	1.47057	1.25053	0.894989	1.20537
895	Glyasperin D	2.53	level2			393.165	156.8	POS	0.56701	0.833709	0.411283	0.604001	2.13104	2.36241	3.21778	2.57041
896	Isoalantolactone	2.53	level2			255.133	44.6	POS	3.29387	3.50608	3.43776	3.41257	2.11058	2.40468	3.26721	2.59416
897	Grossamide or its isomer (not validated)	2.53	level2			625.263	269.9	POS	2.85105	2.74861	2.60179	2.73382	1.85188	3.04743	1.90058	2.26663
898	Curcumenol	2.52	level2			235.169	225.9	POS	4.72342	4.91341	4.48433	4.70705	2.59479	2.80498	2.92544	2.77507
899	Sanguinarine	2.52	level2			333.096	148.6	POS	1.58779	1.59167	1.31198	1.49715	1.0158	1.11421	2.12125	1.41709
900	4'-O-Methylbavachalcone	2.52	level2			319.13	160.4	NEG	0.8107	0.779658	8.11887e-05	0.530146	0.884056	8.94105e-05	0.910321	0.598156
901	Chrysosplenetin B	2.51	level2			375.115	26.2	POS	7.07316	8.88851	8.10524	8.0223	169.791	183.037	195.812	182.88
902	KHAYASIN	2.51	level2			555.291	301.2	POS	2.88198	2.81475	3.11511	2.93728	3.95523	4.7882	4.53989	4.42777
903	quinine	2.51	level2			325.2	211	POS	1.36744	1.21139	1.16582	1.24822	1.04907	1.75618	2.21055	1.67194
904	(1aS,10aR)-1a,5,9-Trimethyl-1a,3,6,10a-tetrahydrooxireno[4,5]cyclodeca[1,2-b]furan-10(2H)-one	2.51	level2			229.122	202.5	POS	7.49575	7.73872	7.16267	7.46571	7.72022	8.11989	7.94089	7.927
905	Sesamoside	2.51	level2			421.125	142.8	POS	1.03859	1.04244	0.901733	0.994256	0.335446	0.395338	0.315871	0.348885
906	Clusiacitran A	2.51	level2			387.152	168.3	POS	2.65495	2.72758	2.71753	2.70002	0.105337	0.0785011	0.0968563	0.0935648
907	2-(3,4-dihydroxyphenyl)-5,7-dihydroxy-6-[3,4,5-trihydroxy-6-(hydroxymethyl)oxan-2-yl]-2,3-dihydrochromen-4-one	2.51	level2			449.107	151.4	NEG	3.26582	3.72049	3.19743	3.39458	1.41245	0.545518	0.635261	0.864408
908	Sterebin_D	2.5	level2			295.226	257.1	POS	3.61237	7.61297	8.42556	6.5503	12.7963	13.0234	13.674	13.1645
909	2,3-Secoporrigenin	2.5	level2			461.288	243	POS	0.384711	0.307832	0.226145	0.306229	3.09896	3.11519	2.75484	2.98967
910	(E)-2,6-Dimethyl-2,5-heptadienoic_acid	2.5	level2			155.106	231.8	POS	2.66318	2.69092	2.81739	2.72383	3.12678	0.904308	0.948845	1.65998
911	papaverine	2.5	level2			340.165	209	POS	0.639783	0.787625	0.52372	0.650376	0.10648	0.137492	0.13185	0.125274
912	Magnolol	2.5	level2			267.134	155	POS	77.6224	87.601	69.557	78.2601	60.9274	68.1435	89.0763	72.7158
913	N-nornuciferine	2.5	level2			282.144	42.3	POS	2.0177	4.65088	3.7958	3.48813	3.42387	4.4005	0.000624339	2.60833
914	6-Mercaptopurine	2.5	level2			153.018	41.2	POS	3.09702	3.30725	4.99814	3.8008	5.05773	5.29478	4.34272	4.89841
915	(R)-11,12,13-Trinor-1(5),6,9-guaiatrien-8-one	2.5	level2			175.107	27.5	POS	921.619	943.758	1072.34	979.24	1845.78	1930.29	2021.84	1932.64
916	(4R,4aS,6R)-6-isopropenyl-4,4a-dimethyl-4,4a,5,6,7,8-hexahydro-2(3H)-naphthalenone	2.5	level2			241.154	27.6	POS	22.5385	21.2808	22.9249	22.2481	21.4044	19.3527	18.9643	19.9071
917	[(1aS,1bS,2S,5aR,6S,6aS)-1a-(hydroxymethyl)-2-[(2S,3R,4S,5S,6R)-3,4,5-trihydroxy-6-(hydroxymethyl)oxan-2-yl]oxy-2,5a,6,6a-tetrahydro-1bH-oxireno[5,6]cyclopenta[1,3-c]pyran-6-yl] (E)-3-(4-hydroxy-3-methoxyphenyl)prop-2-enoate	2.5	level2			537.154	290.4	NEG	1.69393	1.71186	1.55936	1.65505	9.25065e-05	8.94105e-05	9.32227e-05	9.17132e-05
918	Wulignan A1	2.5	level2			365.134	264.5	POS	0.6926	0.713256	0.656401	0.687419	0.601779	0.658894	0.642773	0.634482
919	(2S)-4-hydroxy-2-(2-hydroxypropan-2-yl)-7-methyl-2,3-dihydrofuro[3,2-g]chromen-5-one	2.5	level2			275.123	41.5	POS	4.6385	4.80088	5.06515	4.83484	1.13142	1.29754	1.28006	1.23634
920	trans-pterostilbene	2.5	level2			257.112	41.1	POS	2.39317	3.34712	2.75538	2.83189	1.30058	0.701618	0.72569	0.909296
921	2-amino-3-(5-hydroxy-1H-indol-3-yl)propanoic acid	2.5	level2			221.087	20.3	POS	0.398001	0.430333	0.519915	0.449416	1.45343	1.40776	1.49863	1.45327
922	Fraxetin	2.5	level2			231.026	24.8	POS	41.8468	41.5009	46.5379	43.2952	30.6875	30.5151	36.3296	32.5108
923	7-hydroxy-1,4a-dimethyl-9-oxo-7-propan-2-yl-2,3,4,4b,5,6,10,10a-octahydrophenanthrene-1-carboxylic acid	2.5	level2			335.218	252.8	POS	0.730507	0.810477	0.830882	0.790622	0.933444	1.03388	0.936785	0.968037
924	Eudesmin	2.5	level2			387.18	237.6	POS	7.29081	9.24116	0.000580288	5.51085	10.1175	7.85445	10.1992	9.39037
925	6-Hydroxysumatrol	2.5	level2			425.13	146.9	NEG	2.97756	6.26594	5.74764	4.99705	5.35018	4.38444	4.27642	4.67035
926	cis-Hinokiresinol	2.5	level2			253.118	138.3	POS	8.23024	7.63256	7.13142	7.66474	11.3039	12.6846	13.5454	12.5113
927	Withasomnine	2.5	level2			185.103	58.9	POS	5.20441	3.34626	3.59757	4.04941	1.02925	1.14865	1.53167	1.23652
928	Curdione	2.5	level2			259.164	44.7	POS	0.0821254	0.0948924	0.227919	0.134979	2.85855	3.03297	2.9935	2.96167
929	Pratol	2.5	level2			267.071	24.5	NEG	6.50107	6.78111	7.24977	6.84398	8.09759	8.23355	8.5415	8.29088
930	1,3,6-trihydroxy-2-(3-methylbut-2-enyl)xanthen-9-one	2.5	level2			311.098	23.6	NEG	30.5848	30.7462	27.4291	29.5867	33.0058	30.6586	30.096	31.2535
931	2',4'-Dihydroxychalcone	2.5	level2			239.076	23.4	NEG	2.73689	2.65117	2.68962	2.69256	2.87589	8.94105e-05	3.09227	1.98942
932	Harmalol	2.5	level2			201.097	20.3	POS	0.876973	0.840912	0.890744	0.869543	3.58711	3.50413	3.7414	3.61088
933	Sparteine	2.5	level2			235.204	217.8	POS	0.7429	0.768269	0.593281	0.701483	0.462398	0.528593	0.55879	0.516594
934	Genipin	2.5	level2			249.076	169.7	POS	1.02362	0.888096	1.05433	0.988681	0.320998	0.360048	0.289893	0.323647
935	(1aS,1bS,2S,5aR,6S,6aS)-6-({2-O-Acetyl-6-deoxy-3,4-bis-O-[(2E)-3-phenyl-2-propenoyl]-alpha-L-mannopyranosyl}oxy)-1a-(hydroxymethyl)-1a,1b,2,5a,6,6a-hexahydrooxireno[4,5]cyclopenta[1,2-c]pyran-2-yl beta-D-glucopyranoside	2.5	level2			833.274	155.6	POS	1.3405	1.12933	1.44822	1.30602	0.0461208	0.0607393	0.104055	0.0703052
936	3-(1H-indol-3-yl)-1H-indole	2.5	level2			231.098	27	NEG	21.5688	20.9869	19.5026	20.6861	12.2208	11.836	12.7638	12.2735
937	Cyclohexyl_acetate	2.49	level2			143.106	215.6	POS	1.9163	2.03337	1.86602	1.93856	1.7614	1.90607	1.87972	1.84906
938	Lorazepam	2.49	level2			319.01	205.6	NEG	1.2618	1.19714	1.17185	1.21026	0.282499	0.27701	0.248516	0.269342
939	puerarin	2.49	level2			417.117	173.3	POS	1.87903	2.09508	1.43687	1.80366	1.23957	1.38382	1.33053	1.31797
940	2-[4-(3-Hydroxypropyl)-2-methoxyphenoxy]-1,3-propanediol	2.49	level2			257.137	163.8	POS	4.05735	4.65427	2.94704	3.88622	1.44072	2.36622	1.45007	1.75234
941	honokiol	2.49	level2			289.117	161.3	POS	3.48057	3.62903	3.07582	3.39514	3.74341	3.44853	3.05942	3.41712
942	Dibenzyl_ether	2.49	level2			199.107	43.6	POS	9.90329	6.7815	9.52349	8.73609	3.78929	4.88486	2.80377	3.82597
943	4'-O-(2'-E-Feruloyl GluA(1-2)GluA) Apigenin	2.49	level2			797.158	150.8	NEG	0.194404	0.117199	0.0906857	0.134096	2.33051	2.24524	2.47	2.34858
944	Samaderin_A	2.49	level2			331.112	33.8	POS	3.87133	3.89079	5.39295	4.38502	0.0265394	0.0189846	0.0127182	0.0194141
945	(+)-Costunolide	2.49	level2			233.149	28.2	POS	17.8424	17.8924	20.1924	18.6424	13.0507	13.0514	12.2265	12.7762
946	Mappain	2.49	level2			449.265	307.4	POS	0.13139	0.241292	0.226364	0.199682	0.268375	0.548074	0.522074	0.446175
947	Psoromic acid	2.49	level2			359.075	226.3	POS	2.52742	2.28772	2.13909	2.31808	3.07237	2.91394	2.43293	2.80641
948	Schisandrin C	2.49	level2			385.166	231.6	POS	1.07054	0.413746	0.247641	0.577308	1.46156	0.41163	0.342748	0.738647
949	methyl 2-(2,6-dihydroxy-4-methylbenzoyl)-3-hydroxy-5-methoxybenzoate	2.49	level2			331.082	188.3	NEG	1.74824	1.87691	1.09841	1.57452	0.0314218	0.0283614	0.0608835	0.0402222
950	Pteryxin	2.49	level2			387.143	197.1	POS	2.11114	2.21638	2.26247	2.19666	1.90075	1.83545	2.3787	2.0383
951	monolinolein	2.48	level2			355.283	289.6	POS	0.655369	0.685821	0.693642	0.678277	0.00062782	0.822169	0.907534	0.576777
952	Nevskin	2.48	level2			401.228	192.2	POS	1.10164	1.10448	1.08886	1.09833	0.915505	0.77615	0.916537	0.869397
953	Epigallocatechin-(4beta-.8)-epicatechin-3-O-gallate_ester	2.48	level2			747.154	155.8	POS	3.26495	4.43732	5.49608	4.39945	7.76223	7.54936	8.50717	7.93959
954	Hexamethylquercetagetin	2.48	level2			401.129	25	NEG	5.58293	5.88138	4.32919	5.2645	1.20378	1.28321	1.19611	1.2277
955	6'-Hydroxy-3,4,2',3',4'-pentamethoxychalcone	2.48	level2			375.143	186.5	POS	1.33141	1.36223	1.08828	1.26064	0.885989	0.931817	1.0898	0.969201
956	Cratoxyarborenone E	2.48	level2			428.204	173	POS	2.05888	2.16809	3.2462	2.49106	2.39641	2.41709	3.72051	2.84467
957	Flavone base + 3O, C-Hex-CoumaroylHex	2.48	level2			741.201	201.2	POS	13.2962	12.3296	13.0426	12.8895	11.7783	11.5095	11.6944	11.6607
958	Ambrettolide	2.47	level2			253.215	232.6	POS	0.954921	0.807731	1.1834	0.982016	1.26353	1.55876	1.68706	1.50312
959	THEAFLAVIN_DIGALLATE	2.47	level2			867.142	196.9	NEG	10.6555	10.1908	9.86743	10.2379	74.3431	74.5734	63.4409	70.7858
960	Prodelphinidin_B	2.47	level2			611.137	61.4	POS	4.45119	0.000600895	4.61621	3.02267	4.5	4.46602	4.56248	4.5095
961	Dihydromorphine	2.47	level2			288.155	42.7	POS	5.57672	5.67231	6.67091	5.97331	4.45734	4.48393	4.03794	4.3264
962	SUCCINATE SEMIALDEHYDE	2.47	level2			101.024	27	NEG	1.91503	2.07434	1.78494	1.92477	2.41966	2.21025	2.3488	2.32624
963	Caffeoyl putrescin (isomer of 1060)	2.47	level2			251.138	179.1	POS	1.42388	1.36719	1.39242	1.3945	0.490055	0.845659	1.43547	0.923727
964	2',3-Dihydroxy-4,4',6'-Trimethoxychalcone	2.47	level2			329.099	32.6	NEG	6.69899	7.63332	6.32957	6.88729	1.61559	1.54709	1.75186	1.63818
965	Xanthophyll	2.46	level2			568.426	321.2	POS	2.95982	2.45525	2.01882	2.47796	4.63902	3.51791	3.33833	3.83175
966	2-METHOXYCINNAMALDEHYDE	2.46	level2			163.075	264.5	POS	4.16598	4.47821	4.29198	4.31206	4.52985	4.36155	4.25073	4.38071
967	Allyl_isothiocyanate	2.46	level2			100.024	20.8	POS	0.433512	0.497944	0.406663	0.44604	2.23041	2.06197	2.26282	2.18507
968	Asperhenamate_120258	2.46	level2			529.217	172.6	POS	2.29163	2.46975	1.87462	2.212	0.28061	0.264835	0.434327	0.326591
969	Tschimganin	2.46	level2			327.154	170.7	POS	1.37112	1.51977	1.31796	1.40295	0.687727	0.727663	0.62243	0.679274
970	Gangetin	2.46	level2			421.207	165.4	POS	5.20356	7.28008	6.47616	6.31993	4.92036	6.03064	7.74437	6.23179
971	Rutarensin	2.46	level2			657.146	151.3	NEG	3.04457	2.63813	1.15929	2.28067	2.24955	0.907243	1.80908	1.65529
972	Flindersiachromone	2.46	level2			251.102	164.9	POS	2.14594	2.58463	2.15645	2.29567	0.588192	0.927186	0.835087	0.783488
973	Makisterone_A	2.46	level2			495.333	265.3	POS	0.989374	1.34192	1.0106	1.11397	0.00062782	0.000626007	0.000624339	0.000626055
974	beta-D-Glucopyranoside, (1R,2S,4R,5R)-5-hydroxy-1,7,7-trimethylbicyclo[2.2.1]hept-2-yl 6-O-[(2R,3R,4R)-tetrahydro-3,4-dihydroxy-4-(hydroxymethyl)-2-furanyl]-	2.46	level2			482.259	181.3	POS	1.98813	0.000600895	1.81198	1.2669	1.77239	1.5449	1.86872	1.72867
975	cis-3-Hexenyl_tiglate	2.45	level2			183.137	243.3	POS	0.755315	0.765043	0.787191	0.769183	0.80312	0.873038	0.786512	0.82089
976	8-Epidiosbulbin_E_acetate	2.45	level2			389.158	202	POS	1.74724	2.55824	2.14803	2.15117	4.18191	3.8666	3.8289	3.95914
977	Quercetin Pentamethyl Ether	2.45	level2			371.119	56.5	NEG	2.97562	3.26737	3.27045	3.17114	5.47797	4.99455	5.19881	5.22378
978	Perlatolic acid	2.45	level2			443.206	253.8	NEG	1.9564	2.04061	1.81527	1.93743	0.588751	0.68472	0.57186	0.615111
979	NEOTIGOGENIN_ACETATE	2.45	level2			459.346	270.2	POS	1.48745	1.54317	1.21722	1.41595	0.589265	0.492267	0.616083	0.565872
980	Zeaxanthin	2.44	level2			569.429	321	POS	1.1889	0.976095	0.97701	1.04734	0.00062782	0.831229	0.744742	0.525533
981	Flavonol base + 4O, 1MeO	2.44	level2			331.046	170.6	NEG	3.02919	2.94336	2.76514	2.91256	2.55891	2.51969	3.37789	2.81883
982	5-Methoxypsoralen	2.44	level2			215.032	24.5	NEG	0.450717	0.726418	0.821484	0.666206	1.27466	1.62882	1.87007	1.59118
983	C18:4n-3,5,7,9	2.44	level2			277.216	272.3	POS	20.505	22.1194	23.4134	22.0126	36.9041	34.4621	37.8627	36.4096
984	(Z)-3-[4-methoxy-2-[(2S,3R,4S,5S,6R)-3,4,5-trihydroxy-6-(hydroxymethyl)oxan-2-yl]oxyphenyl]prop-2-enoic acid	2.44	level2			374.143	167.1	POS	0.000587601	0.000600895	0.373309	0.124832	5.6838	5.39693	4.26462	5.11511
985	1-Isothiocyanato-9-(methylsulfinyl)-nonane	2.44	level2			248.112	26.4	POS	1.70459	1.8665	1.60206	1.72439	4.30429	4.66904	4.58186	4.5184
986	neoandrographolide	2.44	level2			498.313	278.2	POS	1.40469	1.25028	1.44731	1.36743	1.2638	1.16587	1.19761	1.20909
987	Mundulone	2.44	level2			433.171	175.6	NEG	1.96754	1.72587	1.72828	1.80723	2.53794	2.42459	2.18239	2.38164
988	12-oxo-9Z-octadecenoic_acid	2.44	level2			297.241	262.1	POS	2.11411	1.74941	2.08471	1.98274	1.68086	1.55459	1.62904	1.6215
989	3,4,5-trimethoxycinnamic acid	2.43	level2			237.077	219.2	NEG	0.617531	1.7693	2.81844	1.73509	0.459929	6.16856	4.9461	3.8582
990	1-[4-hydroxy-3-(3-methylbut-2-enyl)phenyl]ethanone	2.43	level2			205.122	202.5	POS	1.10947	1.15597	0.000580288	0.755341	1.23221	1.22635	1.19776	1.21877
991	Indican	2.43	level2			296.112	160.5	POS	15.5667	16.1552	15.6342	15.7854	9.23871	9.20478	8.97395	9.13915
992	angoletin	2.43	level2			301.139	48.4	POS	1.63263	1.54736	1.18224	1.45408	10.0743	9.60817	11.6209	10.4345
993	Siphonaxanthin	2.43	level2			601.422	296.1	POS	0.0118937	0.00626409	0.00570635	0.00795473	1.06374	0.73039	0.527352	0.773827
994	[(4E,6E,12E)-3-acetoxytetradeca-4,6,12-trien-8,10-diynyl] acetate	2.43	level2			301.139	27.7	POS	4.24071	4.95703	6.40496	5.2009	54.1369	56.6175	57.1825	55.979
995	1-O-Caffeoylquinic_acid	2.42	level2			355.102	180.2	POS	2.85343	2.96835	2.12197	2.64792	0.39506	0.257734	0.255767	0.302853
996	Narceinone	2.42	level2			460.159	175.2	POS	1.43553	1.54054	1.0427	1.33959	0.00935055	0.000626007	0.000624339	0.00353363
997	Ala-Ile	2.42	level2			203.139	53.2	POS	0.642097	0.619517	0.928762	0.730125	2.03146	2.15202	2.38337	2.18895
998	Variabiloside_C	2.42	level2			903.251	196.4	POS	15.8471	15.9313	15.0416	15.6067	18.2492	17.7429	0.000624339	11.9975
999	5-O-Methylvisamminol	2.42	level2			291.117	28.9	POS	6.12025	5.78646	6.14036	6.01569	2.69842	2.86073	3.35384	2.971
1000	2-Oxoadipic acid	2.42	level2			141.017	359.7	NEG	3.25933	3.21989	3.20824	3.22915	2.90087	2.76499	3.57572	3.08053
1001	C.I._Natural_Red_20	2.41	level2			289.106	194.7	POS	3.04671	3.14875	2.06339	2.75295	2.71916	1.95353	1.74746	2.14005
1002	(S)-5'-Deoxy-5'-(methylsulfinyl)adenosine	2.41	level2			314.092	28.2	POS	6.08638	5.83721	8.06132	6.66164	13.9554	12.9148	12.3568	13.0757
1003	(2R,3S,4S,5R,6R)-5-[(2S,3R,4R)-3,4-dihydroxy-4-(hydroxymethyl)oxolan-2-yl]oxy-2-(hydroxymethyl)-6-[2-(4-hydroxyphenyl)ethoxy]oxane-3,4-diol	2.41	level2			455.154	198.3	POS	7.47041	7.0016	6.50021	6.99074	8.40983	7.37271	8.08882	7.95712
1004	2,3',4,6-Tetrahydroxybenzophenone	2.41	level2			245.042	24	NEG	3.81521	3.67038	3.52093	3.66884	0.936809	1.13585	1.77279	1.28182
1005	Methyl Haematommate	2.41	level2			209.045	154.9	NEG	19.475	24.7003	14.126	19.4338	13.8357	12.6352	11.8355	12.7688
1006	8,10-Octadecadiynoic_acid	2.41	level2			277.216	251.8	POS	8.88006	9.24786	8.144	8.7573	7.18513	7.004	7.13141	7.10685
1007	(2R,3S)-2-[(3,4-dihydroxyphenyl)methyl]-3-[(E)-3-(3,4-dihydroxyphenyl)prop-2-enoyl]oxy-2-hydroxybutanedioic acid	2.41	level2			452.115	191.7	POS	2.37183	2.18242	2.17233	2.24219	2.68484	2.47244	2.57928	2.57885
1008	4-hydroxy-9-(4-hydroxy-3,5-dimethoxyphenyl)-5a,6,8a,9-tetrahydro-5H-[2]benzofuro[5,6-f][1,3]benzodioxol-8-one	2.41	level2			418.149	168.7	POS	383.275	390.641	319.724	364.547	77.1071	79.8808	89.2446	82.0775
1009	epiyangambin	2.4	level2			445.187	237.9	NEG	0.580215	0.739892	8.11887e-05	0.440063	0.834415	0.675386	0.875983	0.795261
1010	ent-Epicatechin-(4alpha-.8)-ent-epicatechin_3-gallate	2.4	level2			731.16	164.6	POS	2.1731	2.26918	3.43544	2.6259	4.33876	4.16848	4.24454	4.2506
1011	(E)-5-hydroxy-1,7-diphenylhept-1-en-3-one [IIN-based on	2.4	level2			245.137	192.5	POS	2.78819	2.55688	2.40135	2.58214	2.8547	0.000626007	2.81281	1.88938
1012	Symplocosin	2.4	level2			538.224	177.9	POS	2.97894	3.13756	3.73523	3.28391	4.30858	4.1243	4.50927	4.31405
1013	Paucin	2.4	level2			469.203	27.7	POS	0.626869	0.682257	0.872692	0.727273	7.37086	7.59253	6.78589	7.24976
1014	Vulpinic acid	2.4	level2			665.136	174.3	NEG	1.24906	1.38054	1.01592	1.21518	5.61057	4.92741	3.69801	4.74533
1015	Uvarigranol B	2.4	level2			427.146	147.3	POS	14.2907	14.7219	12.9663	13.9929	15.376	13.0793	11.8592	13.4381
1016	Linolenic_Acid_ethyl_ester	2.39	level2			307.262	217	POS	1.6352	1.58158	1.33848	1.51842	0.413978	0.434751	0.374771	0.407833
1017	Gambiriin_B3	2.39	level2			563.154	166.2	POS	2.30139	2.29129	1.67631	2.08966	1.12053	0.835327	1.25561	1.07049
1018	Amphetamine	2.39	level2			158.096	154.3	POS	1.84531	1.9933	1.47037	1.76966	1.91771	1.23969	0.778427	1.31194
1019	(2R,3R)-2-(3,4-dihydroxyphenyl)-3,5-dihydroxy-7-methoxy-2,3-dihydrochromen-4-one	2.39	level2			317.066	181.1	NEG	8.34616e-05	4.59719	3.95803	2.85177	1.72452	1.62321	1.78242	1.71005
1020	4,7,8-trimethoxy-3,5-dimethylchromen-2-one	2.39	level2			265.07	148.7	POS	2.62533	2.69439	2.24732	2.52235	0.00062782	0.000626007	0.000624339	0.000626055
1021	Phloretin + C-Hex, C-Hex	2.39	level2			599.197	180.5	POS	3.2083	3.4521	3.22755	3.29598	7.87218	7.6327	8.05316	7.85268
1022	(5-benzoyloxy-1,2,6-trihydroxycyclohex-3-en-1-yl)methyl benzoate	2.38	level2			402.154	177.1	POS	588.562	631.256	560.463	593.427	227.237	235.615	258.707	240.52
1023	5-[6-[[3,4-dihydroxy-4-(hydroxymethyl)oxolan-2-yl]oxymethyl]-3,4,5-trihydroxyoxan-2-yl]oxy-4-(3,4-dihydroxyphenyl)-7-methoxychromen-2-one	2.38	level2			629.128	188.5	NEG	5.40016	4.6406	4.7639	4.93489	4.6513	4.51639	5.03309	4.73359
1024	Degalloyltheaflavonin	2.37	level2			785.153	163	POS	3.49025	3.50371	3.15811	3.38402	1.9769	2.01327	2.39156	2.12725
1025	Aspirin	2.37	level2			179.035	82	NEG	1.57467	1.80416	2.09694	1.82526	3.40019	3.32599	3.20038	3.30886
1026	Raucaffricine	2.37	level2			513.223	178.3	POS	3.89844	5.05907	4.00992	4.32248	0.923152	0.971686	1.22652	1.04045
1027	[1-(3,5-dihydroxyphenyl)-12-hydroxytridecan-2-yl]_acetate	2.37	level2			367.247	213.4	POS	0.000587601	2.67071	2.7092	1.7935	1.72417	1.86192	3.72223	2.4361
1028	Desacetylvindoline	2.37	level2			413.209	294.3	NEG	1.20349	1.0536	8.11887e-05	0.752391	1.22332	1.08236	9.32227e-05	0.768589
1029	Asterric acid_120092	2.37	level2			349.091	169.9	POS	2.01312	1.82212	1.41525	1.75016	0.285528	0.303285	0.320406	0.303073
1030	9-HPODE	2.36	level2			311.223	253.7	NEG	9.25746	8.53993	8.59356	8.79699	9.02898	8.59755	9.07015	8.89889
1031	Daidzein_6''-O-acetate	2.36	level2			459.128	158.1	POS	1.52918	1.51025	1.29922	1.44622	0.950523	0.937404	0.861198	0.916375
1032	Obacunone	2.36	level2			477.187	163	POS	2.18975	3.2799	2.00014	2.48993	6.21726	5.8108	6.52862	6.18556
1033	oroxindin	2.36	level2			459.092	80.8	NEG	2.62141	3.20176	2.43035	2.75117	0.514604	0.548956	0.120162	0.394574
1034	2,5-Diisopropylphenol	2.35	level2			179.143	275.5	POS	1.14066	1.22945	1.31921	1.22977	2.48879	2.40669	2.48669	2.46072
1035	9-HODE	2.35	level2			297.241	227.1	POS	4.61368	4.83232	0.000580288	3.14886	4.34052	4.61474	5.49076	4.81534
1036	(-)-Nopol	2.35	level2			167.143	219	POS	0.617495	0.712714	0.596998	0.642403	0.462328	0.408017	0.426934	0.432426
1037	2-[4-[3-[3,4-dihydroxy-4-(hydroxymethyl)oxolan-2-yl]oxy-4,5-dihydroxy-6-(hydroxymethyl)oxan-2-yl]oxyphenyl]-7-hydroxy-2,3-dihydrochromen-4-one	2.35	level2			531.151	189.3	NEG	1.21755	1.42117	3.05107	1.8966	4.47214	4.213	5.47263	4.71926
1038	Nigellicine	2.35	level2			247.107	143.6	POS	1.48475	1.55349	1.30908	1.44911	1.19918	1.07905	0.959414	1.07922
1039	N-(gamma-Glutamyl)ethanolamine	2.35	level2			191.102	64.2	POS	0.417879	0.441521	0.435258	0.431553	2.22	1.9226	0.606287	1.58296
1040	9-(Methylsulfinyl)nonanenitrile	2.35	level2			224.112	25.4	POS	0.532816	0.205015	0.755684	0.497838	7.28295	7.40213	7.81442	7.49983
1041	Echinenone	2.35	level2			550.415	311.4	POS	0.337872	0.303957	0.917821	0.519884	0.232583	0.998991	0.268724	0.500099
1042	Licoricidin	2.35	level2			447.211	142.2	POS	0.356856	0.332447	0.430634	0.373313	1.00838	1.21002	1.96178	1.39339
1043	3-Hydroxy-2-phenyl-2,3,3a,7a-tetrahydro-5H-furo[3,2-b]pyran-5-one	2.35	level2			274.107	196.4	POS	2.73283	2.73178	2.48482	2.64981	1.13066	1.26013	1.55292	1.31457
1044	Chrysanthemyl Alcohol	2.35	level2			172.169	251.9	POS	1.10712	1.22363	1.16044	1.16373	1.4419	1.33676	1.37875	1.3858
1045	Butyl_(S)-3-hydroxybutyrate_[arabinosyl-(1-.6)-glucoside]	2.34	level2			455.215	359.5	POS	0.255297	0.226384	0.252186	0.244622	0.4177	0.35871	0.287704	0.354705
1046	6-pentadecyl_Salicylic_Acid	2.34	level2			349.273	288.3	POS	8.1059	8.95937	8.64915	8.57147	5.29923	5.34304	4.3351	4.99246
1047	judaicin (eudesmane naphthofuran)	2.34	level2			282.169	202.5	POS	0.000587601	0.849936	0.000580288	0.283701	0.903097	0.892415	0.896898	0.89747
1048	2,3,14-trihydroxy-10,13-dimethyl-17-(2,3,6,7-tetrahydroxy-6-methylheptan-2-yl)-2,3,4,5,9,11,12,15,16,17-decahydro-1H-cyclopenta[a]phenanthren-6-one	2.33	level2			497.31	277.8	POS	5.90503	4.46782	6.6812	5.68468	5.36977	4.28686	5.82646	5.16103
1049	2,2,6,7-Tetramethylbicyclo[4.3.0]nona-1(9),4-dien-8-one	2.33	level2			191.142	208.4	POS	3.47739	2.32745	3.15233	2.98572	2.72904	2.72807	2.68718	2.71476
1050	Trifluoperazine	2.33	level2			408.178	158.5	POS	0.285112	0.248835	0.575167	0.369705	6.67382	7.03115	5.15163	6.28553
1051	Pumilaisoflavone_C	2.33	level2			467.212	158.7	POS	3.12593	3.1388	2.07705	2.78059	2.47818	0.604639	0.693761	1.25886
1052	Willardiine	2.33	level2			200.068	42.2	POS	1.2115	1.10963	1.25951	1.19354	3.35813	3.38811	3.03925	3.26183
1053	(3S,5S,8R,9S,10S,13R,14S,17R)-5,14-dihydroxy-13-methyl-17-(6-oxopyran-3-yl)-3-[(2R,3R,4S,5S,6R)-3,4,5-trihydroxy-6-(hydroxymethyl)oxan-2-yl]oxy-2,3,4,6,7,8,9,11,12,15,16,17-dodecahydro-1H-cyclopenta[a]phenanthrene-10-carbaldehyde [IIN-based	2.33	level2			596.308	286.9	POS	3.34892	3.63583	3.7618	3.58218	3.3669	3.63147	0.000624339	2.333
1054	Purpuritenin_A	2.33	level2			293.112	151.6	POS	7.64922	7.424	7.40214	7.49178	0.649529	1.14762	1.86981	1.22232
1055	5-[(Z)-14-(3,5-dihydroxyphenyl)tetradec-10-enyl]benzene-1,3-diol	2.33	level2			435.249	297.9	POS	2.18459	2.30861	2.38777	2.29366	2.64713	3.63428	3.83626	3.37256
1056	3,19-Dihydroxyurs-12-ene-23,28-dioic acid	2.32	level2			485.322	207.7	POS	0.584979	0.673493	0.608002	0.622158	8.46328	9.06921	8.9229	8.81846
1057	Homoarecoline	2.32	level2			170.117	174.5	POS	1.00233	1.2675	0.825106	1.03164	0.00062782	0.947976	0.858119	0.602241
1058	Gamma-glutamyl-Aspartate	2.32	level2			262.106	167.5	POS	1.68175	1.62709	1.54505	1.61796	2.45579	2.31059	2.0028	2.25639
1059	Caffeic acid hexoside	2.32	level2			341.087	145.9	NEG	0.306484	0.344028	0.457337	0.369283	4.94781	3.35944	3.2345	3.84725
1060	17-[2,3-dihydroxy-6-methyl-6-[3,4,5-trihydroxy-6-(hydroxymethyl)oxan-2-yl]oxyheptan-2-yl]-2,3,14-trihydroxy-10,13-dimethyl-2,3,4,5,9,11,12,15,16,17-decahydro-1H-cyclopenta[a]phenanthren-6-one	2.32	level2			625.357	265.5	POS	0.599271	0.597256	0.584188	0.593572	1.43005	1.07991	1.14726	1.21908
1061	2,4,6-Tribromphenol	2.32	level2			341.139	191.2	NEG	0.467847	0.560505	8.11887e-05	0.342811	0.271036	0.30735	0.435814	0.338067
1062	Macamide B	2.31	level2			368.293	305.5	POS	0.448383	0.415226	0.431197	0.431602	0.0104413	0.00762046	0.00792516	0.00866231
1063	ent-16beta-Methoxy-19-kauranoic_acid	2.31	level2			335.257	279.1	POS	2.86392	0.000600895	2.75201	1.87218	0.00062782	3.01013	3.01227	2.00768
1064	gamma-Eudesmol_rhamnoside	2.31	level2			369.262	266.8	POS	1.40571	1.49604	1.75534	1.55236	2.05274	1.99726	2.23183	2.09394
1065	3-[5,7-dihydroxy-2-(4-hydroxyphenyl)-4-oxo-2,3-dihydrochromen-3-yl]-5,7-dihydroxy-2-(4-hydroxyphenyl)-2,3-dihydrochromen-4-one	2.31	level2			587.119	199.3	NEG	3.89867	3.78832	4.23854	3.97518	2.66037	2.64474	2.93202	2.74571
1066	Podophyllotoxin	2.31	level2			437.122	198.1	POS	1.88191	1.85476	0.000580288	1.24575	1.58768	1.50167	1.69891	1.59609
1067	3'-MethoxyPuerarin	2.31	level2			469.111	162.7	POS	0.776671	0.800529	0.843464	0.806888	6.92431	4.09758	4.77246	5.26478
1068	2-(1,2-dihydroxy-2-phenylethyl)-3-hydroxy-2,3-dihydropyran-6-one	2.31	level2			268.117	210.9	POS	1.91206	1.94347	1.64166	1.8324	0.494941	0.487189	0.485241	0.489124
1069	11alpha-Hydroxyandrosta-1,4-diene-3,17-dione	2.31	level2			301.179	292.8	POS	0.648415	0.709782	0.396249	0.584815	0.00062782	0.000626007	0.000624339	0.000626055
1070	1H-indole-3-carboxamide	2.31	level2			161.066	20.4	POS	4.79773	5.00954	5.44478	5.08402	21.0566	18.734	19.5299	19.7735
1071	Eremopetasidione	2.3	level2			237.148	209.2	POS	3.20875	3.19148	3.2258	3.20867	3.04173	3.30536	3.07518	3.14076
1072	Amyl_propyl_ketone	2.3	level2			143.143	2	POS	0.794764	0.997093	0.760172	0.850677	1.02622	0.87752	0.000624339	0.634789
1073	Lotaustralin	2.3	level2			262.128	27.5	POS	0.804967	0.900677	1.13743	0.947692	10.0003	9.83612	9.78211	9.87284
1074	Djenkolic Acid	2.3	level2			253.035	149.4	NEG	1.75921	2.07527	1.78571	1.8734	0.247726	0.240261	0.0636198	0.183869
1075	Ginsenoside Rh4	2.3	level2			643.401	186.1	POS	0.441682	0.441792	0.679138	0.520871	1.42228	1.5678	1.63933	1.54314
1076	(3R,3aS,4S,8aR)-3-hydroxy-3-isopropyl-6,8a-dimethyl-1,2,3,3a,4,5,8,8a-octahydroazulen-4-yl 4-hydroxybenzoate	2.3	level2			381.201	199.4	POS	1.18346	0.994479	0.996617	1.05819	1.82462	1.89692	1.56107	1.76087
1077	4-[1-(1,3-benzodioxol-5-yl)propan-2-yl]-4,5-dimethoxy-2-prop-2-enylcyclohexa-2,5-dien-1-one	2.3	level2			355.157	320.6	NEG	0.117905	0.117674	0.105022	0.113534	9.25065e-05	0.109602	0.119808	0.0765007
1078	Dehydrorotenone	2.3	level2			391.119	218.7	NEG	1.75662	0.801335	1.61119	1.38971	0.308439	0.334205	1.02469	0.555779
1079	4-Acetamido-2-aminobutanoic_acid	2.29	level2			161.095	184.1	POS	0.630359	0.682668	0.861358	0.724795	1.23841	1.33802	1.35075	1.30906
1080	Limonin	2.29	level2			493.18	153.6	POS	2.81779	2.79456	1.26314	2.29183	2.30109	1.60724	2.27112	2.05982
1081	2-Acetyl-1-methylpyrrole	2.29	level2			124.075	25.7	POS	1.14961	1.3679	1.43863	1.31871	0.00062782	0.000626007	0.000624339	0.000626055
1082	Zoapatanol	2.29	level2			339.252	263.7	POS	1.3591	1.65837	1.2911	1.43619	0.813452	0.853934	0.741308	0.802898
1083	Glutinosone	2.29	level2			221.153	247.9	POS	2.17083	2.02395	2.05563	2.08347	1.35241	1.35236	1.30595	1.33691
1084	emetine	2.29	level2			481.311	296.2	POS	0.576021	0.673873	0.615519	0.621804	0.384809	0.492356	0.525605	0.46759
1085	Mandelic Acid, Methyl Ester	2.29	level2			189.052	22	POS	2.30373	2.35669	2.19998	2.2868	2.26795	2.5009	2.61583	2.46156
1086	Astaxanthin	2.28	level2			596.39	294.9	POS	0.104043	0.228693	0.241199	0.191312	0.00062782	0.566513	0.721501	0.429547
1087	Aucubin	2.28	level2			343.167	235.1	NEG	0.198323	0.186313	0.228402	0.204346	0.738969	0.675445	0.771766	0.728726
1088	9,10-dihydroxy-8,8-dimethyl-9,10-dihydropyrano[2,3-f]chromen-2-one	2.28	level2			280.117	167.7	POS	4.82208	5.03817	4.68675	4.849	13.5781	12.7485	11.8454	12.724
1089	gamma-Glutamyltyrosine	2.28	level2			309.108	152.2	NEG	22.0821	23.1976	20.845	22.0416	3.86765	4.0449	4.8416	4.25139
1090	1-Acetoxy-4,6-tetradecadiene-8,10,12-triyne	2.28	level2			241.117	127.5	POS	1.80403	0.969234	1.4631	1.41212	0.866568	0.96671	0.920949	0.918076
1091	Remerine	2.28	level2			280.138	27.5	POS	1.2971	1.35922	1.86055	1.50563	10.4878	11.0868	10.694	10.7562
1092	Antiarol	2.28	level2			185.08	10.1	POS	0.201463	0.279164	0.134782	0.205136	0.297329	0.238135	0.261019	0.265494
1093	Biflorin	2.28	level2			309.143	128.5	POS	0.488566	0.266601	0.889611	0.548259	1.55748	1.53562	1.62662	1.57324
1094	Andrachcinidine	2.28	level2			228.196	233.4	POS	2.40936	2.20073	2.28787	2.29932	2.68348	2.67574	2.84793	2.73572
1095	6'-Malonyl-3-Glu_Medicarpin	2.28	level2			517.135	162.8	NEG	6.09313	6.76024	8.54864	7.13401	0.974472	1.80296	1.1721	1.31651
1096	methyl asterrate	2.28	level2			361.095	159.3	NEG	3.3954	3.30152	3.36405	3.35366	2.69618	2.72258	2.92833	2.78237
1097	Stigmastane-3,6-dione	2.27	level2			429.372	349.9	POS	0.860973	0.856771	0.893414	0.870386	1.09981	0.936331	1.07738	1.03784
1098	Acetylpanaxydol	2.27	level2			303.194	255.7	POS	1.08175	1.04449	0.571506	0.899252	0.854273	0.529626	0.978343	0.787414
1099	Camptothecin	2.27	level2			371.1	305.4	POS	0.817357	1.18263	0.857779	0.952589	0.0166757	0.0146166	0.0552492	0.0288472
1100	(2S,3S,4S,5R,6S)-6-[[(2S)-2-(3,4-dihydroxyphenyl)-5-hydroxy-4-oxo-2,3-dihydrochromen-7-yl]oxy]-3,4,5-trihydroxyoxane-2-carboxylic_acid	2.27	level2			482.13	48.5	POS	0.137158	0.075703	0.134368	0.115743	2.37134	2.5749	2.55067	2.49897
1101	5-[4a,5-bis(hydroxymethyl)-1,2-dimethyl-2,3,4,7,8,8a-hexahydronaphthalen-1-yl]-3-methylpentanoic_acid	2.27	level2			356.279	276	POS	0.000587601	3.12709	3.22468	2.11745	3.85454	3.72531	3.50121	3.69369
1102	(2S,3R,4S,5S,6R)-2-[[(1S,4aR,7aS)-7-(hydroxymethyl)-1,4a,5,7a-tetrahydrocyclopenta[c]pyran-1-yl]oxy]-6-(hydroxymethyl)oxane-3,4,5-triol	2.27	level2			329.124	155	NEG	1.58746	1.6321	8.11887e-05	1.07321	1.96009	1.92366	1.91551	1.93309
1103	Pristimerin	2.27	level2			463.282	336.3	NEG	0.239674	0.342225	0.471282	0.35106	0.596467	0.378964	0.284786	0.420072
1104	9Z,12Z-Octadecadienal	2.27	level2			265.251	309.2	POS	2.39046	2.14485	3.23774	2.59101	5.00097	0.570119	1.22024	2.26378
1105	6a,12a-Didehydroamorphigenin	2.27	level2			407.113	206.4	NEG	0.70496	0.966631	0.420113	0.697235	9.25065e-05	0.0227276	0.147002	0.0566074
1106	Camelledionol	2.26	level2			441.336	293.4	POS	1.71674	1.752	1.30129	1.59001	1.1242	0.961795	1.14506	1.07702
1107	Corchorusoside_D	2.26	level2			699.355	271.8	POS	2.20716	2.33528	1.93171	2.15805	0.00062782	2.27592	2.62711	1.63455
1108	(2R,3R)-2,3-bis[[(E)-3-(3,4-dihydroxyphenyl)prop-2-enoyl]oxy]butanedioic acid	2.26	level2			473.072	161.2	NEG	2.5714	4.36249	5.0368	3.99023	7.61664	7.33422	6.85956	7.27014
1109	[(1S,3aR,5R,5aR,8aR,9S,9aR)-1,5,8a-trimethyl-2,8-dioxo-3a,4,5,5a,9,9a-hexahydro-1H-azuleno[6,5-b]furan-9-yl] 2-methylpropanoate	2.26	level2			333.171	242.2	NEG	0.398597	0.483988	0.414067	0.432217	0.020545	0.0129934	0.0191716	0.01757
1110	Heteropeucenin, Methyl Ether	2.26	level2			273.116	173.4	NEG	6.14129	1.10873	3.12724	3.45908	0.893294	6.89272	6.67732	4.82111
1111	Mearnsetin	2.26	level2			333.059	172.6	POS	0.782521	0.683164	0.543658	0.669781	3.47492	3.20752	2.36378	3.01541
1112	Atalaphylline	2.26	level2			402.166	165.3	POS	36.9036	37.0895	25.1561	33.0497	8.20984	8.04134	8.73263	8.32794
1113	Cryptopine	2.26	level2			370.159	33	POS	2.85399	2.69049	3.15897	2.90115	0.899381	0.86756	0.598301	0.788414
1114	3E,9Z,12Z,15Z-octadecatetraenoic_acid	2.26	level2			277.215	231.8	POS	10.7944	8.07438	7.33141	8.73339	4.39654	4.73	5.84816	4.99157
1115	cis-Parinaric_Acid_methyl_ester	2.26	level2			291.231	281.3	POS	0.230935	0.296982	0.313493	0.28047	0.656231	0.662495	0.659286	0.659337
1116	Spirostane -2H, + 1O, O-Pen-dHex	2.25	level2			753.407	325	NEG	0.119109	0.144519	0.169361	0.14433	0.018872	0.0984267	0.209665	0.108988
1117	Schleicherastatin_5	2.25	level2			445.367	299.3	POS	0.38359	0.373288	0.236443	0.331107	0.249397	0.228168	0.255234	0.244266
1118	Corchorosol_A	2.25	level2			537.301	279.2	POS	1.5949	1.50926	0.000580288	1.03491	1.6223	1.67456	1.6727	1.65652
1119	Gingerglycolipid_A	2.25	level2			677.372	271.3	POS	1.74647	1.84868	1.85045	1.8152	1.81559	1.86394	1.88374	1.85442
1120	Rhodinyl Acetate	2.25	level2			197.154	271.2	NEG	1.36643	1.7159	1.49701	1.52645	1.41939	1.23593	1.39437	1.3499
1121	4,11,13,15-Tetrahydroridentin_B	2.25	level2			269.174	220.9	POS	5.74726	5.92385	2.23454	4.63522	1.92069	5.94296	2.1891	3.35092
1122	Chrysin	2.25	level2			255.073	29.9	POS	2.0799	2.13308	1.92313	2.04537	1.25482	1.31799	1.36369	1.31217
1123	Terminaline	2.25	level2			364.32	258.4	POS	1.27529	1.14929	1.29208	1.23888	1.73136	1.68504	1.55155	1.65598
1124	6,8-dihydroxy-2,2,4,4-tetramethyl-5-(2-methylpropanoyl)-9-propan-2-yl-9H-xanthene-1,3-dione	2.25	level2			459.201	245.2	NEG	0.770609	0.711227	0.665453	0.715763	0.142857	0.144764	0.274167	0.187262
1125	(9a-hydroxy-3,8a-dimethyl-5-methylidene-2-oxo-4,4a,6,7,8,9-hexahydrobenzo[f][1]benzofuran-8-yl) acetate	2.25	level2			305.139	256.8	NEG	2.4645	2.58347	2.83103	2.62633	5.75382	5.38852	3.34887	4.8304
1126	8-methoxy-7-[(E)-3-methyl-4-(4-methyl-5-oxo-2H-furan-2-yl)but-2-enoxy]chromen-2-one	2.25	level2			374.159	158.3	POS	11.2706	11.0168	9.40187	10.5631	5.20107	4.80369	5.31926	5.10801
1127	2,2'-bis(3,4-dihydroxyphenyl)-3',4,5',6-tetrahydroxyspiro[2H-1-benzofuran-3,9'-3,4-dihydro-2H-furo[2,3-h]chromene]-8'-one	2.25	level2			619.108	182.5	NEG	2.68711	2.96959	3.62119	3.09263	9.39184	8.98426	7.87637	8.75082
1128	[1-(7-methoxy-2-oxochromen-8-yl)-3-methyl-2-oxobutyl] acetate	2.25	level2			336.143	167	POS	1.6334	1.68855	1.8317	1.71788	0.895809	0.836269	0.78711	0.839729
1129	5,6,7-Trimethoxycoumarin	2.25	level2			254.102	196.8	POS	2.01369	2.07364	1.77535	1.95422	0.333911	0.31975	0.345438	0.333033
1130	geniposide	2.25	level2			427.101	186.1	POS	2.64606	2.55121	3.26288	2.82005	15.8733	15.3734	11.5434	14.2634
1131	3-Mercapto-1-hexanol	2.24	level2			135.084	325.9	POS	3.93854	3.40977	4.48772	3.94534	3.34875	5.44015	3.32216	4.03702
1132	Annosquamosin_B	2.24	level2			309.241	288.9	POS	0.41097	0.502397	0.4705	0.461289	0.640682	0.669536	0.700429	0.670216
1133	VERAPAMIL	2.24	level2			453.278	288.1	NEG	0.0406965	0.0240742	0.0277474	0.0308393	9.25065e-05	0.0442345	0.0453375	0.0298882
1134	Asiatic Acid	2.24	level2			489.353	202.6	POS	0.279018	0.369423	0.379043	0.342494	1.39772	1.41258	1.53475	1.44835
1135	EPIGALLOCATECHIN_3,5-DIGALLATE	2.24	level2			609.089	177.4	NEG	2.50619	2.69389	3.36274	2.85427	6.02976	5.94073	4.74444	5.57165
1136	Evodiamine	2.24	level2			326.122	163.4	POS	14.731	15.1913	14.4157	14.7794	4.9289	4.77008	4.90152	4.86683
1137	2,6-Dimethoxyquinone	2.24	level2			191.031	23.7	POS	0.852535	0.678239	0.62757	0.719448	0.00062782	0.000626007	0.000624339	0.000626055
1138	Desmethylcolchicine	2.24	level2			386.158	183.7	POS	117.738	120.33	92.5574	110.209	58.4759	56.1597	51.5921	55.4092
1139	Phellodensin_F	2.24	level2			503.189	180.9	POS	0.0198165	0.0248006	0.0115435	0.0187202	3.32446	3.1635	3.17164	3.21986
1140	(2S,3R,5R,10R,13R,14S,17S)-2,3,14-trihydroxy-10,13-dimethyl-17-[(2R,3R)-2,3,6-trihydroxy-6-methylheptan-2-yl]-2,3,4,5,9,11,12,15,16,17-decahydro-1H-cyclopenta[a]phenanthren-6-one	2.24	level2			463.303	282.7	POS	43.6797	53.9627	33.7408	43.7944	0.743483	0.759535	0.983198	0.828739
1141	Duartin (-)	2.24	level2			331.118	248	NEG	1.2558	1.41411	0.275687	0.981867	0.116833	0.122737	0.0987254	0.112765
1142	methyl 4-hydroxy-3-(4-hydroxyphenyl)-2-[(4-hydroxyphenyl)methyl]-5-oxofuran-2-carboxylate	2.24	level2			374.123	172.8	POS	3.50155	3.53043	2.84685	3.29295	1.6998	1.69085	1.82685	1.73917
1143	[(2S,3R,4S,5S,6R)-4,5-dihydroxy-2-[2-(1-hydroxy-4-oxocyclohexa-2,5-dien-1-yl)acetyl]oxy-6-[[2-(1-hydroxy-4-oxocyclohexa-2,5-dien-1-yl)acetyl]oxymethyl]oxan-3-yl] 2-phenylacetate	2.24	level2			643.166	152.7	NEG	7.54071	2.30687	3.29614	4.38124	8.47681	5.59434	7.77063	7.28059
1144	isosakuranetin-7-O-neohesperidoside	2.23	level2			639.191	163.4	NEG	1.45603	1.47614	1.21722	1.38313	1.01258	1.196	1.08883	1.09914
1145	arborinine	2.23	level2			308.084	79.6	POS	0.000587601	12.0502	8.30187	6.78421	4.88578	6.8002	9.19457	6.96018
1146	2-(furan-3-yl)-7,8-dihydroxy-6a,7,10b-trimethyl-octahydro-1H-naphtho[2,1-c]pyran-4-one	2.23	level2			371.176	26.6	POS	0.316001	0.442245	0.390448	0.382898	10.5814	9.99066	11.0269	10.533
1147	7-(2-hydroxypropan-2-yl)-1,4a-dimethyl-2,3,4,5,6,7,8,8a-octahydronaphthalen-1-ol	2.23	level2			258.242	280.7	POS	1.82724	0.992452	0.88952	1.2364	0.963415	0.713377	1.80197	1.15959
1148	[(2S,3S,4S,5R,6S)-6-[5,7-dihydroxy-2-(4-hydroxyphenyl)-4-oxochromen-3-yl]oxy-5-hydroxy-4-[(E)-3-(4-hydroxyphenyl)prop-2-enoyl]oxy-2-methyloxan-3-yl] (E)-3-(4-hydroxyphenyl)prop-2-enoate	2.23	level2			769.175	177.4	NEG	2.60436	2.32428	3.38219	2.77028	3.95647	3.8976	3.99984	3.9513
1149	N-Butylbenzenesulfonamide	2.23	level2			214.085	162.2	POS	1.07772	1.02801	0.956409	1.02071	0.755462	0.763046	0.510374	0.676294
1150	Semimyrtucommulone	2.23	level2			447.237	259.4	POS	0.62911	0.659295	0.581904	0.623436	0.531305	0.417076	0.357685	0.435355
1151	Alpha-Ergocryptine	2.23	level2			518.323	357.2	POS	0.419634	0.32932	0.401427	0.38346	0.736261	0.736599	0.617342	0.696734
1152	Soyacerebroside_I	2.22	level2			714.549	319.3	POS	0.896571	1.05797	0.908422	0.954321	0.00062782	1.08547	1.14226	0.742787
1153	Cyanidin_3-rhamnoside	2.22	level2			434.115	180.7	POS	29.0074	32.1147	29.8133	30.3118	24.0759	23.328	25.8251	24.4097
1154	Niazimin_A	2.22	level2			384.164	161.6	POS	1.33995	1.41506	1.7069	1.4873	3.65656	3.1187	2.82734	3.20087
1155	3'-Galloylprodelphinidin_B2	2.22	level2			763.148	148.6	POS	6.20184	6.24895	15.5258	9.32553	40.3688	38.631	28.2714	35.757
1156	Egonol	2.22	level2			327.118	45.2	POS	2.04516	2.05718	1.79386	1.9654	0.258941	0.256287	0.271602	0.262277
1157	2'-O-methyl-Kurarinone	2.22	level2			475.207	162.7	POS	1.78575	2.0312	1.94443	1.92046	0.0608614	0.0933079	0.0766276	0.0769323
1158	6-methoxy-7-[3,4,5-trihydroxy-6-[(3,4,5-trihydroxy-6-methyloxan-2-yl)oxymethyl]oxan-2-yl]oxychromen-2-one	2.22	level2			499.145	53.5	NEG	0.277836	0.44323	0.574665	0.43191	1.96461	1.91037	2.06436	1.97978
1159	Secoisolariciresinol	2.21	level2			407.172	226.8	NEG	0.617662	0.326153	0.52071	0.488175	0.806815	0.840293	0.769722	0.80561
1160	(2R,3S,4S,5R,6R)-2-[[(2R,3S,4S,5R)-3,4-dihydroxy-5-(hydroxymethyl)oxolan-2-yl]oxymethyl]-6-[(E)-3-phenylprop-2-enoxy]oxane-3,4,5-triol	2.21	level2			467.133	197.5	POS	1.6098	1.51754	1.5167	1.54802	2.90631	2.58629	2.68372	2.72544
1161	7-hydroxy-3-(2-oxochromen-7-yl)oxy-8-[2-oxo-7-[(2S,3R,4R,5R,6S)-3,4,5-trihydroxy-6-methyloxan-2-yl]oxychromen-8-yl]chromen-2-one	2.21	level2			627.135	189.1	NEG	1.92796	1.80524	1.89893	1.87738	3.61578	3.90178	3.03973	3.5191
1162	5-O-methyllicoricidin	2.21	level2			437.231	214.8	NEG	0.802739	0.762344	0.671367	0.745483	0.415465	0.392227	0.427077	0.411589
1163	Benzyl alcohol + Hex-Pen	2.21	level2			447.149	183.1	NEG	2.45282	2.55594	2.49558	2.50145	3.29076	3.15568	3.44961	3.29868
1164	paulownin	2.21	level2			369.101	181.9	NEG	6.23649	5.59333	6.18642	6.00541	5.34356	5.38448	5.85907	5.52904
1165	Cucurbitacin_P	2.21	level2			521.342	282.3	POS	85.2772	81.1739	95.7833	87.4115	128.147	134.335	136.58	133.02
1166	bakuchiol	2.2	level2			257.189	241	POS	5.70824	3.08401	5.78894	4.8604	2.88036	2.79059	2.70197	2.79097
1167	Chalcone base + 2O, 1MeO, 1Prenyl	2.2	level2			337.142	289.2	NEG	1.15801	1.46244	1.17703	1.26583	2.00839	1.75683	2.00777	1.92433
1168	7-(3,4-dihydroxyphenyl)-5-hydroxy-1-(4-hydroxyphenyl)heptan-3-one [IIN-based on	2.2	level2			678.326	254.7	POS	15.8656	20.2631	11.8471	15.9919	0.159178	0.0881225	0.0109491	0.0860832
1169	[(2S,3R,4S,5R,6S)-6-[2-(3,5-dihydroxy-4-methoxyphenyl)-5,7-dihydroxy-4-oxochromen-3-yl]oxy-4,5-dihydroxy-2-methyloxan-3-yl]_acetate	2.2	level2			521.131	134.7	POS	0.743272	0.675961	0.431164	0.616799	0.00195581	0.000626007	0.000624339	0.00106872
1170	Berbamunine	2.2	level2			597.3	294.4	POS	0.966596	0.961964	0.931984	0.953514	1.67888	1.5955	1.48987	1.58808
1171	Schweinfurthin_G	2.2	level2			465.261	299.4	POS	1.99766	2.01761	2.10376	2.03968	2.32129	2.80262	2.94237	2.68876
1172	Saucernetin	2.2	level2			373.207	49.7	POS	1.0885	1.06458	0.000580288	0.717887	1.22299	1.18276	0.000624339	0.802124
1173	9-(2,3-dihydroxy-3-methylbutyl)-4-methoxyfuro[3,2-g]chromen-7-one	2.2	level2			360.143	158.9	POS	15.3839	15.1863	13.196	14.5887	8.95634	8.62902	9.78548	9.12361
1174	herniarin	2.19	level2			194.081	161.3	POS	1.11713	1.13657	0.886896	1.04687	1.07605	1.41358	1.29887	1.26283
1175	(2R)-8-[(2R,3S)-5,7-dihydroxy-2-(4-hydroxyphenyl)-4-oxo-2,3-dihydrochromen-3-yl]-5,7-dihydroxy-2-(4-hydroxyphenyl)-2,3-dihydrochromen-4-one	2.19	level2			581.087	23.7	POS	9.53771	9.09245	9.53489	9.38835	10.1931	9.43013	10.0663	9.89652
1176	(2S,3R)-3-hydroxy-4-methoxy-2-(2-phenylethyl)-2,3-dihydropyran-6-one	2.19	level2			266.138	172.7	POS	1.48077	1.59343	1.33814	1.47078	1.31231	1.32548	1.03987	1.22589
1177	Euphol Acetate	2.19	level2			469.402	284.8	POS	0.525967	0.327679	0.478407	0.444018	0.129247	0.488404	0.242224	0.286625
1178	Mangostenone_B	2.18	level2			463.207	142.7	POS	0.321041	0.344726	0.303422	0.323063	1.10857	1.50168	1.22792	1.27939
1179	Brosimone_H	2.18	level2			505.255	255.2	POS	0.0805201	0.103666	0.12877	0.104319	1.14256	1.16011	1.06045	1.12104
1180	Lagohirsin	2.18	level2			375.218	226.7	POS	0.891168	0.831984	0.839957	0.85437	0.228468	0.264631	0.214406	0.235835
1181	(ent-6alpha,7alpha,16alphaH)-6,7,17-Trihydroxy-19-kauranoic_acid	2.17	level2			353.229	232	POS	1.63254	1.72337	1.49061	1.61551	1.08416	1.12803	1.34106	1.18441
1182	Cucurbitacin_A	2.17	level2			575.327	303.4	POS	0.657606	0.808175	0.783398	0.749726	0.00062782	0.625082	0.629794	0.418501
1183	Biochanin A	2.16	level2			285.169	217.3	POS	1.04347	0.607164	0.864211	0.838282	1.1122	0.000626007	1.30249	0.805105
1184	Flavone base + 4O, C-(dehydro-dHex)-dHex	2.16	level2			575.134	205.7	NEG	0.0589622	0.0552287	0.0785151	0.0642353	1.41367	1.40925	1.1971	1.34001
1185	BENZALDEHYDE	2.16	level2			107.049	185.7	POS	0.132807	0.114356	0.193617	0.146927	1.33396	1.25031	0.891867	1.15871
1186	3-[4-Hydroxy-3-(3-methyl-2-butenyl)phenyl]-2-propenal	2.16	level2			217.118	29.5	POS	5.70983	5.46439	5.82638	5.66687	2.78959	2.85166	2.6313	2.75752
1187	Citropen	2.16	level2			229.055	19.9	POS	0.0405256	0.0446926	0.0378086	0.0410089	0.0869426	0.0748971	0.0887043	0.0835147
1188	Helichrysoside	2.16	level2			611.135	200.7	POS	2.65053	2.70582	2.34169	2.56601	2.50062	2.37675	2.55671	2.47803
1189	Hydroxysophoranone	2.16	level2			477.268	187.3	POS	9.55032	11.088	9.23728	9.95853	17.2	18.016	15.6985	16.9715
1190	Ohobanin	2.16	level2			283.128	148.5	POS	1.7696	1.45746	1.78218	1.66975	1.36074	1.57386	1.5913	1.50863
1191	convolicine	2.16	level2			356.152	66.8	POS	0.0121939	0.0482579	0.000580288	0.020344	2.31853	2.8381	2.62141	2.59268
1192	beta-Tocopherol	2.15	level2			417.367	288.9	POS	0.498878	1.56858	0.453223	0.840227	0.00062782	2.25821	2.50605	1.5883
1193	6-Nonenamide, N-[(4-hydroxy-3-methoxyphenyl)methyl]-8-methyl-, (6E)-	2.15	level2			328.186	82.1	POS	1.50144	1.26549	1.13293	1.29995	1.30387	2.01408	1.58704	1.63499
1194	sesamin	2.15	level2			353.108	25.2	NEG	11.3489	13.1675	11.2233	11.9132	4.55018	4.24911	5.09344	4.63091
1195	1-acetyl beta carboline	2.15	level2			211.082	144.5	POS	4.69735	4.92693	4.65956	4.76128	1.12197	1.01076	1.0301	1.05428
1196	3-(5-phenylthiophen-2-yl)prop-2-ynyl Acetate	2.15	level2			274.092	57.5	POS	6.49556	5.09659	0.000580288	3.86425	2.26977	9.88834	3.78201	5.31338
1197	1-[2,4,6-trihydroxy-3-[7-hydroxy-2-(4-hydroxyphenyl)-3,4-dihydro-2H-chromen-4-yl]phenyl]dodecan-1-one	2.15	level2			547.267	276.2	NEG	0.245444	0.201739	8.11887e-05	0.149088	0.133497	0.251892	0.206982	0.197457
1198	Mexicanolide	2.15	level2			491.201	168	POS	0.715182	0.746169	0.702539	0.721297	6.90852	6.87431	7.58234	7.12172
1199	Schisanwilsonin H	2.15	level2			559.19	75.2	POS	0.770146	0.661121	1.47255	0.967938	4.07381	5.52766	4.89897	4.83348
1200	Cryptotanshinone	2.15	level2			314.17	50.3	POS	1.61035	1.09882	1.66676	1.45864	0.00062782	0.000626007	0.0320027	0.0110855
1201	aloenin	2.15	level2			409.117	223.2	NEG	0.340612	0.416095	0.406772	0.387826	0.420669	0.376683	0.365377	0.387576
1202	Geraniol	2.14	level2			137.132	54.3	POS	11.601	11.8601	9.34854	10.9365	11.2038	10.7005	12.9574	11.6206
1203	Tremetone	2.14	level2			203.104	220.7	POS	0.000587601	0.000600895	0.000580288	0.000589594	0.427518	0.541985	0.574318	0.514607
1204	avicularin	2.14	level2			457.078	145.9	POS	0.71164	0.689348	0.784743	0.728577	2.35078	1.55589	1.5545	1.82039
1205	cyclo(tyrosyl-prolyl)	2.14	level2			299.081	137	POS	0.693094	0.573117	0.789666	0.685292	1.33979	1.50251	1.32325	1.38852
1206	Kanokoside_C	2.13	level2			639.244	279.2	POS	0.302648	0.266556	0.252376	0.27386	0.943981	1.06294	1.15201	1.05298
1207	Ethiin	2.13	level2			166.051	20.3	POS	0.105741	0.139266	0.116379	0.120462	0.605492	0.51386	0.53646	0.551937
1208	Flavone base + 3O, O-HexA-HexA	2.13	level2			621.115	178.1	NEG	0.391505	0.363596	0.553835	0.436312	0.687155	0.748899	0.666146	0.700734
1209	Sophoridine	2.13	level2			271.165	177.4	POS	1.62918	1.54133	1.69887	1.62313	2.01891	1.96029	1.65788	1.87903
1210	Cycloveratrylene	2.13	level2			489.171	51.2	POS	0.423173	0.43668	0.375225	0.411693	13.0024	13.6789	9.28045	11.9872
1211	(2E,6E,10E)-14-[(2S,3R,4S,5S,6R)-4,5-dihydroxy-6-(hydroxymethyl)-3-[(2S,3R,4S,5S,6R)-3,4,5-trihydroxy-6-(hydroxymethyl)oxan-2-yl]oxyoxan-2-yl]oxy-4-hydroxy-2,6,10,14-tetramethylhexadeca-2,6,10,15-tetraenoic acid	2.13	level2			661.338	321.5	POS	0.621122	0.565793	0.358891	0.515269	0.727384	1.12987	0.942815	0.933356
1212	(1S,8S,9S,10S,13R)-6,9,10-trimethyl-2-oxo-4,14-dioxatetracyclo[7.5.0.0鹿,鹿鲁.0鲁,鈦穄tetradeca-3(7),5-dien-8-yl acetate	2.13	level2			327.118	60.6	POS	1.54336	1.74424	1.39105	1.55955	0.191995	0.311043	0.203747	0.235595
1213	[(1aS,1bS,2S,5aR,6S,6aS)-1a-(hydroxymethyl)-2-[(2S,3R,4S,5S,6R)-3,4,5-trihydroxy-6-(hydroxymethyl)oxan-2-yl]oxy-2,5a,6,6a-tetrahydro-1bH-oxireno[5,6]cyclopenta[1,3-c]pyran-6-yl] (E)-3-(3-hydroxy-4-methoxyphenyl)prop-2-enoate	2.13	level2			537.123	151.8	NEG	0.422919	0.945002	1.35802	0.908647	5.02274	4.54049	3.55327	4.37217
1214	Astragaloside I	2.13	level2			869.482	331.8	POS	0.0521494	0.0671562	0.0494019	0.0562358	0.113679	0.24279	0.194874	0.183781
1215	4-hydroxy-3,3,5-trimethyl-4-[(E)-3-[3,4,5-trihydroxy-6-(hydroxymethyl)oxan-2-yl]oxybut-1-enyl]cyclohexan-1-one	2.12	level2			406.247	280.8	POS	6.33866	8.01778	4.86829	6.40824	0.00062782	0.000626007	0.000624339	0.000626055
1216	(S)-(-)-Perillyl_alcohol	2.12	level2			135.116	159.1	POS	1.02737	1.0186	0.954002	0.999991	1.2074	1.1745	1.2004	1.1941
1217	HMBOA + O-Hex	2.12	level2			356.095	151.1	NEG	0.529722	0.382875	0.851593	0.588063	3.10692	2.55242	3.07927	2.91287
1218	Glucolesquerellin	2.12	level2			448.072	166.5	NEG	0.980197	0.834899	0.967328	0.927475	2.64754	2.69113	2.79923	2.71263
1219	3-O-Neohesperidoside Quercetin	2.12	level2			609.124	199.9	NEG	1.53647	1.61694	1.55418	1.5692	1.48334	1.42505	1.63422	1.5142
1220	(ent-16alpha)-16-Kauranol	2.11	level2			291.271	243.8	POS	5.3427	1.47362	1.02668	2.61433	0.00062782	0.000626007	4.58238	1.52788
1221	Bassic_acid	2.11	level2			487.337	213.5	POS	0.395754	0.565021	0.481154	0.480643	4.55678	4.62158	5.245	4.80779
1222	[(2R,3S,4S,5R,6S)-3,4,5-trihydroxy-6-(4-hydroxyphenoxy)oxan-2-yl]methyl (E)-3-(1-hydroxy-4-oxocyclohexa-2,5-dien-1-yl)prop-2-enoate	2.11	level2			469.096	23.2	NEG	1.65392	1.21916	1.57138	1.48149	1.49373	1.44509	1.25084	1.39655
1223	4-Methoxy-3-indolylmethyl_glucosinolate	2.11	level2			477.058	224.3	NEG	2.89384	2.768	3.62894	3.09692	12.1247	65.9801	62.9887	47.0312
1224	Paratunamide D (not validated)	2.11	level2			549.207	151.6	POS	0.170532	0.181373	0.0986835	0.150196	3.80854	3.27559	3.47757	3.52057
1225	Octopamine, N-feruloyl-	2.1	level2			330.138	37.2	POS	1.31918	0.000600895	1.2019	0.840563	1.22811	1.276	1.25891	1.25434
1226	Icariin	2.1	level2			735.239	138.5	NEG	0.71922	0.751231	0.958966	0.809806	0.131221	0.119589	0.125141	0.125317
1227	INDOLEACETALDEHYDE	2.09	level2			182.056	125.5	POS	1.08872	1.04309	1.08836	1.07339	0.820888	0.856943	0.69563	0.791153
1228	Koenimbine	2.09	level2			294.154	28.8	POS	4.42272	4.87233	5.91446	5.06984	53.9494	50.3502	48.1651	50.8216
1229	2-Propenoic acid, 3-phenyl-, (1R,2R,3S,4R,6E,10S)-2-hydroxy-6,10-dimethyl-3-(1-methylethyl)-11-oxabicyclo[8.1.0]undec-6-en-4-yl ester, (2E)-	2.09	level2			385.233	210.9	POS	0.000587601	2.00044	2.00776	1.33626	2.13637	2.11624	2.06282	2.10515
1230	[(1aR,1bS,2S,5aS,6R,6aS)-5a-hydroxy-1a-methyl-2-[(2S,3R,4S,5S,6R)-3,4,5-trihydroxy-6-(hydroxymethyl)oxan-2-yl]oxy-1b,2,6,6a-tetrahydrooxireno[1,2]cyclopenta[4,5-b]pyran-6-yl] (2E,6S)-6-hydroxy-2,6-dimethylocta-2,7-dienoate	2.08	level2			527.208	26.3	NEG	0.149114	0.196564	0.537476	0.294385	9.53318	9.03633	12.1754	10.2483
1231	Salannin	2.08	level2			597.313	287.5	POS	0.979213	1.04613	1.13316	1.05284	1.06057	1.5995	1.46817	1.37608
1232	Phenol,_4-[(2R,3R)-2,3-dihydro-3-methyl-5-[(1E)-1-propen-1-yl]-2-benzofuranyl]-	2.08	level2			267.133	174.3	POS	1.93846	2.13161	1.91713	1.99573	0.947599	0.969857	1.42074	1.11273
1233	3-(2,4-dihydroxyphenyl)-7-hydroxy-6,8-bis(3-methylbut-2-enyl)chromen-4-one	2.08	level2			405.175	194.1	NEG	1.74668	1.67855	1.75293	1.72605	1.75176	1.68722	1.57603	1.67167
1234	Haemocorin	2.07	level2			643.211	188.5	POS	0.232672	0.382034	0.433837	0.349515	30.953	31.1717	25.559	29.2279
1235	3,4-DIHYDROXYPHENYLGLYCOL	2.06	level2			153.048	270.9	POS	28.5124	31.9939	27.5992	29.3685	24.8329	26.9909	27.0069	26.2769
1236	5-Hydroxy-2,3-dimethyl-1,4-naphthoquinone	2.06	level2			203.076	20.3	POS	4.19679	4.40643	4.84939	4.4842	20.9433	18.2125	19.6313	19.5957
1237	Cassythine	2.06	level2			342.139	25.5	POS	1.37345	1.7227	1.67862	1.59159	9.63954	9.45	11.2852	10.1249
1238	(2E,4E)-N-[2-(4-hydroxyphenyl)ethyl]dodeca-2,4-dienamide [IIN-based	2.06	level2			316.222	166.6	POS	0.322891	0.213121	0.634526	0.390179	3.29586	3.5404	3.54217	3.45948
1239	O-Geranylvanillin	2.05	level2			289.175	44.5	POS	0.852883	0.754154	0.950989	0.852676	1.07853	0.989581	1.09237	1.05349
1240	methyl orsellinate	2.05	level2			221.024	24	POS	47.045	47.4445	39.3826	44.6241	8.32311	8.45269	8.40851	8.39477
1241	Naptalam	2.05	level2			290.087	26.6	NEG	82.1154	87.5316	76.5637	82.0702	45.588	47.9601	52.2758	48.608
1242	2-decene-4,6,8-triyn-1-al	2.05	level2			143.055	20.3	POS	2.07109	2.31501	2.39129	2.25913	12.8191	11.0598	11.342	11.7403
1243	Erucifoline N-oxide	2.05	level2			366.149	271.8	POS	0.938556	0.367206	0.311411	0.539058	1.45087	0.431909	0.279326	0.720701
1244	3-n-decyl_acrylic_acid	2.05	level2			213.19	356.6	POS	1.35509	1.27015	1.27253	1.29926	1.43991	1.34716	1.2772	1.35476
1245	Gossypol	2.04	level2			557.164	196.6	POS	0.146193	0.161726	0.194727	0.167549	2.21031	2.12257	1.65593	1.99627
1246	1-Methoxy-3-Indolylmethyl_glucosinolate	2.04	level2			477.058	357.8	NEG	0.151054	0.139973	0.165091	0.152039	0.653905	0.569035	0.575586	0.599509
1247	Eduline	2.03	level2			266.123	26.4	POS	4.3171	4.46363	4.96383	4.58152	12.0068	12.0051	13.1084	12.3735
1248	(E)-S-1-Propenyl_thiosulfate	2.03	level2			154.977	20.1	POS	3.96585	3.88579	4.12699	3.99287	13.0075	11.2913	11.6711	11.9899
1249	Abieta-8(14),9(11),12-triene-7,18-diol	2.03	level2			344.253	170.9	POS	0.801082	0.709734	1.20532	0.905379	5.14206	5.67585	5.64022	5.48605
1250	Daidzein	2.02	level2			289.032	24.4	NEG	12.1533	11.8622	13.4748	12.4968	8.54125	9.57586	10.957	9.69138
1251	(+)-Dihydrokavain	2.02	level2			231.098	62.3	NEG	1.39761	1.68082	1.55946	1.54596	0.968756	8.94105e-05	0.141242	0.370029
1252	5,7-dihydroxy-6-methoxy-2-[4-[(2S,3R,4S,5S,6R)-3,4,5-trihydroxy-6-(hydroxymethyl)oxan-2-yl]oxyphenyl]chromen-4-one	2.02	level2			463.13	293.4	POS	0.716039	1.75586	1.08076	1.18422	0.0264715	0.0229636	0.0525131	0.0339827
1253	Benzophenone	2.01	level2			183.076	59.1	POS	4.5586	0.000600895	4.68102	3.08008	4.95668	5.14813	4.11187	4.73889
1254	Xanthone	2.01	level2			195.051	25	NEG	15.022	16.4363	17.8917	16.45	12.8458	15.3835	13.1082	13.7791
1255	(2E,4E)-N-(2-methylpropyl)dodeca-2,4-dienamide	2.01	level2			252.228	352.9	POS	0.0984718	0.253468	0.230716	0.194219	0.558514	0.404329	0.373168	0.445337
1256	3-(alpha,alpha-dimethylallyl)psoralen	2.01	level2			293.063	25.2	POS	10.4373	10.9299	16.3644	12.5772	16.3897	17.9364	16.882	17.0693
1257	Dehydrocorydaline	2.01	level2			366.175	186.5	POS	0.293171	0.290066	0.565453	0.382897	5.40476	5.84052	5.11981	5.45503
1258	1,8-Azulenediol,_1,2,3,3a,4,7,8,8a-octahydro-3a,6-dimethyl-1-(1-methylethyl)-,_(1R,3aR,8S,8aS)-_	2.01	level2			221.186	24.5	POS	6.08972	6.4562	5.49747	6.01446	2.89616	2.73496	2.2543	2.62848
1259	Piperanine	2	level2			286.14	48.6	NEG	1.09934	2.02895	1.38482	1.50437	2.38933	2.29305	2.28539	2.32259
1260	Harmane	2	level2			221.042	24.1	POS	46.1439	46.9073	39.1691	44.0734	8.08702	8.09445	8.38775	8.18974
1261	Methyl farnesoate	1.97	level3.1			249.186	288.8	NEG	0.95806	0.932208	0.693237	0.861168	0.948745	0.728333	0.570725	0.749268
1262	M365T208	1.96	level3.2			364.997	207.9	NEG	11.2398	11.6684	11.9203	11.6095	1.08553	1.06397	1.15906	1.10285
1263	4-Hydroxymethylsalicylate	1.95	level3.1			169.049	149.1	POS	1.74799	1.82034	1.32297	1.63043	0.67287	0.606219	0.620029	0.633039
1264	M381T208	1.95	level3.2			380.991	208.2	NEG	3.85964	4.01565	4.42451	4.09993	0.473114	0.475556	0.488882	0.479184
1265	M377T199	1.95	level3.2			377.088	199.1	NEG	6.4138	6.41103	5.19591	6.00691	3.97476	3.91822	4.99037	4.29445
1266	M369T164_1	1.95	level3.2			369.028	163.7	NEG	1.76865	1.72543	1.39833	1.6308	9.25065e-05	0.0118901	0.0206227	0.0108684
1267	N-Acetylneuraminate	1.94	level3.1			290.087	59.1	NEG	28.4565	30.7992	16.7452	25.3336	7.97003	4.32719	11.336	7.87774
1268	M463T203	1.94	level3.2			463.088	203.4	NEG	7.74053	8.1043	8.11887e-05	5.28164	9.25065e-05	8.14482	8.53463	5.55985
1269	Palmitoylglycerone phosphate	1.92	level3.1			407.219	302.9	NEG	1.17293	1.11227	1.43265	1.23928	1.36169	8.94105e-05	1.26386	0.875213
1270	N6-(L-1,3-Dicarboxypropyl)-L-lysine	1.92	level3.1			335.146	51.5	NEG	0.526796	0.648211	0.692498	0.622502	8.51828	9.35462	10.8198	9.56424
1271	Etherolenic acid	1.92	level3.1			273.185	292.6	NEG	0.31438	0.284762	0.263173	0.287439	0.231305	0.151224	0.138373	0.173634
1272	Pheophytin a	1.9	level3.1			871.57	307.6	POS	0.566241	0.0943343	0.526696	0.395757	0.00062782	0.181252	0.610069	0.263983
1273	2-(Hydroxymethyl)-3-(acetamidomethylene)succinate	1.9	level3.1			198.04	49.7	NEG	0.998585	1.10637	1.28876	1.13124	1.49079	1.59131	1.70675	1.59628
1274	M454T69	1.9	level3.2			454.135	68.6	NEG	1.73445	2.07267	1.74176	1.84962	0.352592	0.425131	0.437198	0.404974
1275	9,10-Dihydroxystearate	1.89	level3.1			315.253	271.9	NEG	0.622079	8.31747e-05	0.699842	0.440668	0.897763	0.791504	0.844075	0.844448
1276	6-Tuliposide B	1.89	level3.1			333.059	83.3	POS	0.334617	0.25217	0.161931	0.249573	17.9272	18.0135	12.5879	16.1762
1277	M347T64	1.89	level3.2			347.074	63.8	NEG	5.4074	5.33744	4.72168	5.15551	7.62913	3.54914	7.22006	6.13278
1278	17-O-Acetylajmaline	1.88	level3.1			367.205	232.4	NEG	0.764656	0.781204	0.710832	0.752231	0.636349	0.548161	0.641352	0.608621
1279	M447T270	1.88	level3.2			447.214	270.5	NEG	1.28748	1.01298	1.19716	1.16587	8.78923	3.64543	4.61968	5.68478
1280	CMP	1.87	level3.1			322.043	52.3	NEG	5.9117	11.5914	4.89529	7.46613	1.07456	1.25144	1.13127	1.15242
1281	Pheophorbide a	1.87	level3.1			593.273	272.6	POS	0.000587601	2.24525	2.53353	1.59312	0.587104	4.23259	3.05233	2.62401
1282	M519T145	1.87	level3.2			519.054	144.6	NEG	0.384358	0.989924	1.6181	0.99746	3.24458	3.24109	1.61794	2.7012
1283	9-cis,11-trans-Octadecadienoate	1.86	level3.1			339.252	280.2	NEG	0.209165	0.2456	0.284149	0.246305	0.41858	0.359407	0.471335	0.416441
1284	9,10,18-Trihydroxystearate	1.86	level3.1			331.248	227.3	NEG	7.31482	7.79515	9.50838	8.20612	6.90615	6.92788	8.99944	7.61116
1285	M483T136	1.86	level3.2			483.077	135.8	NEG	1.34781	1.40948	2.0407	1.59933	8.99578	9.3728	5.02143	7.79667
1286	2-Hydroxy-6-keto-2,4-heptadienoate	1.85	level3.1			157.049	126	POS	3.5263	2.22535	3.27486	3.00884	2.05091	1.5325	1.42561	1.66967
1287	D-Lysopine	1.84	level3.1			241.117	41.9	POS	1.76982	1.98709	2.1276	1.9615	1.29729	1.34571	1.28015	1.30772
1288	M529T79	1.84	level3.2			529.061	79.5	NEG	0.236268	0.257886	0.321639	0.271931	1.77451	1.56103	1.43977	1.59177
1289	M362T63	1.84	level3.2			362.05	62.5	NEG	8.34616e-05	7.77504	8.15402	5.30971	2.39133	4.05258	2.75513	3.06635
1290	Juvenile hormone III	1.83	level3.1			289.179	236.7	POS	2.59775	2.62731	2.8097	2.67826	5.08558	5.00304	5.26281	5.11715
1291	Cyanidin 3-O-(2-O-beta-D-glucuronosyl)-beta-D-glucoside	1.83	level3.1			608.138	168.4	POS	0.384123	0.325537	0.328312	0.345991	2.54318	2.55116	2.90425	2.6662
1292	M233T49	1.83	level3.2			232.975	49.1	NEG	1.26922	1.23243	0.967703	1.15645	9.25065e-05	8.94105e-05	9.32227e-05	9.17132e-05
1293	M261T46	1.82	level3.2			261.007	46.4	NEG	1.32518	1.45198	1.52942	1.43553	2.19258	2.15301	2.07741	2.141
1294	M157T22	1.82	level3.2			156.991	22	NEG	2.66797	2.48584	2.40571	2.51984	2.97795	2.80051	2.75507	2.84451
1295	5-(Dihydroxymethyl)furan-2-carboxylate	1.81	level3.1			139.003	34.9	NEG	2.32993	8.31747e-05	2.04611	1.45871	1.46803	1.35077	0.984014	1.26761
1296	M311T54	1.81	level3.2			311.097	54.1	NEG	11.8501	12.3453	11.1213	11.7722	15.4937	8.94105e-05	14.6394	10.0444
1297	M353T41	1.8	level3.2			353.014	41.2	NEG	23.1709	17.8759	16.0816	19.0428	6.57289	3.19488	2.07159	3.94645
1298	M264T203	1.78	level3.2			264.087	202.7	NEG	3.09173	3.18032	3.14888	3.14031	7.51867	7.17714	7.55808	7.41796
1299	7-Methylxanthosine	1.77	level3.1			282.096	101.9	POS	22.7362	24.8444	36.282	27.9542	6.91672	6.59093	3.25416	5.58727
1300	3,4-Dihydroxy-L-phenylalanine	1.77	level3.1			198.076	58.1	POS	4.8424	6.01402	4.72577	5.19406	1.3498	1.3944	0.717932	1.15404
1301	M310T157	1.77	level3.2			310.128	156.9	POS	14.1628	14.067	13.834	14.0213	3.7901	2.92271	5.19141	3.96807
1302	18-Oxooleate	1.76	level3.1			279.231	260.5	POS	4.31347	4.10807	0.000580288	2.80738	2.90275	3.2185	3.30209	3.14111
1303	M317T59	1.76	level3.2			317.054	59.1	NEG	8.34616e-05	1.15144	1.2782	0.809907	0.718126	0.799504	0.81405	0.777227
1304	M351T203	1.76	level3.2			351.017	202.7	NEG	1.57765	1.72691	1.80438	1.70298	2.79443	2.27647	2.30428	2.45839
1305	M521T141	1.76	level3.2			521.1	140.9	NEG	0.860292	1.30575	1.08271	1.08292	0.327533	0.290113	0.506627	0.374758
1306	Digallate	1.75	level3.1			321.025	155.9	NEG	1.26282	1.39313	2.30767	1.65454	6.94116	6.95401	3.96527	5.95348
1307	M335T42	1.75	level3.2			335.005	41.6	NEG	1.94163	1.61752	1.49513	1.68476	0.590183	0.357077	0.158414	0.368558
1308	M511T179	1.74	level3.2			511.054	179.3	NEG	4.70169	3.34396	3.58139	3.87568	3.51875	5.57998	9.32227e-05	3.03294
1309	3-Ketosphingosine	1.72	level3.1			298.273	282	POS	0.889327	0.633038	1.52219	1.01485	2.67546	0.341625	0.431931	1.14967
1310	M307T42	1.72	level3.2			307.009	41.9	NEG	5.61514	4.52829	4.20044	4.78129	1.24071	0.717238	0.776718	0.911555
1311	5-(4-Acetoxybut-1-ynyl)-2,2'-bithiophene	1.71	level3.1			275.019	175.3	NEG	5.36443	5.70508	4.66316	5.24422	0.404851	0.791001	0.594518	0.59679
1312	Succinate	1.71	level3.1			117.019	29.8	NEG	20.608	23.3661	24.7871	22.9204	36.2935	34.795	38.2114	36.4333
1313	M377T141	1.71	level3.2			377.051	141.5	NEG	2.63718	3.55893	1.37861	2.52491	1.06044	1.25285	1.16677	1.16002
1314	M664T196	1.69	level3.2			664.164	196.4	POS	1.62708	1.59372	0.000580288	1.07379	1.43955	1.47529	1.20196	1.37227
1315	Phenylacetylglutamine	1.68	level3.1			265.118	81.3	POS	14.7204	18.0132	12.4764	15.07	22.1699	18.7018	20.0101	20.2939
1316	M309T42	1.67	level3.2			309.025	41.8	NEG	7.02751	5.41547	2.50155	4.98151	1.36733	0.72184	0.794821	0.961332
1317	M176T81	1.66	level3.2			176.04	80.7	NEG	8.98347	10.7077	10.8199	10.1704	17.1364	12.0566	16.6421	15.2784
1318	M441T254	1.66	level3.2			441.081	254.4	NEG	7.34392	11.5734	1.39414	6.77049	42.3775	39.521	16.5961	32.8315
1319	M343T42	1.66	level3.2			343.066	41.5	NEG	45.1932	51.2124	77.9666	58.1241	151.802	156.755	137.567	148.708
1320	M449T268	1.65	level3.2			449.229	267.6	POS	0.85696	1.35808	1.37675	1.19726	1.22531	2.54899	3.03265	2.26898
1321	M311T225	1.64	level3.2			311.221	224.7	POS	3.90594	4.26785	4.01918	4.06433	3.46979	3.58595	3.46159	3.50578
1322	M415T174	1.64	level3.2			415.066	173.5	NEG	1.39633	1.42834	1.70171	1.50879	2.68764	2.69538	2.63455	2.67252
1323	M611T141	1.64	level3.2			611.102	141.1	NEG	8.34616e-05	0.428707	0.40162	0.276804	1.60213	1.2953	1.40293	1.43345
1324	M348T232	1.63	level3.2			348.273	232	POS	11.6353	12.1585	12.1194	11.9711	10.9455	11.3204	12.095	11.4537
1325	(2S)-2-Isopropyl-3-oxosuccinate	1.62	level3.1			173.045	177	NEG	1.25162	0.108107	1.5378	0.965844	5.18268	4.59324	3.82719	4.53437
1326	3-(3,4-Dihydroxyphenyl)pyruvate	1.62	level3.1			195.029	91.8	NEG	1.42085	1.51875	1.42556	1.45505	1.41449	1.33367	1.40181	1.38332
1327	Juvenile hormone III acid	1.62	level3.1			311.186	240	NEG	1.75095	1.73461	1.7053	1.73029	1.94365	1.93824	2.02162	1.96784
1328	M434T151	1.62	level3.2			434.144	150.8	POS	3.20628	2.82352	2.23458	2.75479	0.946189	0.6568	1.04557	0.882853
1329	M461T215_2	1.62	level3.2			461.275	214.5	NEG	0.518427	0.55802	0.540772	0.539073	0.304396	0.297076	0.333697	0.311723
1330	M347T264	1.62	level3.2			347.198	263.5	NEG	1.02756	1.04503	1.16913	1.08057	2.13661	2.39969	2.47379	2.3367
1331	M278T152	1.61	level3.2			278.066	151.8	NEG	2.39661	2.54808	2.47543	2.47337	2.21618	2.04301	2.05171	2.10363
1332	M435T139	1.61	level3.2			435.069	139.4	NEG	0.842864	1.05944	1.38013	1.09414	0.966406	1.4144	1.82157	1.40079
1333	M257T200	1.6	level3.2			257.021	199.6	NEG	1.89093	1.86064	1.41846	1.72334	1.88165	1.76965	1.9221	1.8578
1334	(10S)-Juvenile hormone III diol	1.59	level3.1			343.212	201	NEG	6.49339	5.15085	5.55003	5.73142	4.70104	4.19814	4.96824	4.62247
1335	M337T151	1.59	level3.2			337.16	151.2	POS	0.0841346	0.000600895	0.190071	0.0916021	1.62833	1.41766	1.3908	1.47893
1336	Thebaine	1.58	level3.1			332.122	243.2	NEG	0.55999	0.617185	0.131772	0.436316	0.00201032	0.00354927	9.32227e-05	0.00188427
1337	M249T39	1.58	level3.2			248.971	39.4	NEG	8.34616e-05	38.8974	31.5994	23.499	31.8307	17.7086	16.5762	22.0385
1338	M501T156	1.58	level3.2			501.067	156	NEG	5.49998	5.3902	6.38175	5.75731	38.6631	38.6836	34.2976	37.2147
1339	M461T351_2	1.58	level3.2			461.248	350.6	NEG	1.34259	1.81032	1.89874	1.68388	9.25065e-05	1.85592	2.48684	1.44762
1340	Triethanolamine	1.56	level3.1			172.096	49	POS	2.00912	0.000600895	2.45932	1.48968	1.09211	0.919551	1.01117	1.00761
1341	Farnesoic acid	1.56	level3.1			219.174	218.8	POS	2.49688	2.46888	2.36126	2.44234	0.00062782	2.01821	2.01902	1.34595
1342	Oripavine	1.56	level3.1			315.17	223.8	POS	0.0152722	0.0204236	0.000580288	0.012092	0.480805	0.617093	0.718358	0.605419
1343	M399T155	1.56	level3.2			399.128	155.5	NEG	0.276328	0.24542	0.338401	0.286716	2.85686	2.66376	2.88672	2.80245
1344	2,3-Dihydroxytoluene	1.55	level3.1			163.018	125.8	POS	2.82849	1.96612	2.54597	2.44686	1.67556	1.33506	1.6005	1.53704
1345	M687T168	1.55	level3.2			687.201	167.9	POS	0.0256936	0.0232496	0.0337848	0.027576	2.14285	2.01769	1.72938	1.96331
1346	M371T145	1.54	level3.2			371.098	144.9	NEG	1.0325	1.30192	0.37068	0.9017	0.647841	0.133994	0.506508	0.429448
1347	M145T52	1.54	level3.2			145.049	51.9	POS	2.63489	2.79161	2.81251	2.74634	3.29487	3.33153	0.000624339	2.20901
1348	Pelargonidin 3-O-beta-D-glucoside 5-O-(6-coumaroyl-beta-D-glucoside)	1.53	level3.1			780.174	147.5	POS	0.599665	0.579547	0.845094	0.674769	2.89312	2.74829	2.69627	2.77923
1349	N-Acetyl-beta-D-glucosaminylamine	1.52	level3.1			203.102	37.9	POS	1.54631	1.55222	1.65342	1.58398	0.435691	0.463485	0.414828	0.438001
1350	3-Hydroxy-5-phosphooxypentane-2,4-dione	1.52	level3.1			271.022	22.2	NEG	1.20451	1.55883	1.36174	1.37503	0.299041	0.269104	0.316179	0.294775
1351	M295T170	1.52	level3.2			295.082	169.8	NEG	0.570471	0.432024	0.654543	0.552346	2.42843	2.5722	2.05883	2.35315
1352	2-Hydroxyisophthalic acid	1.51	level3.1			241.035	152.5	NEG	3.64047	4.10798	6.74817	4.83221	12.3071	13.6715	7.11245	11.0303
1353	M272T219	1.51	level3.2			272.221	219	POS	3.68715	3.88084	3.44329	3.67043	2.53647	2.46869	2.45056	2.48524
1354	M467T225	1.5	level3.2			467.19	224.7	NEG	8.34616e-05	8.31747e-05	0.582252	0.19414	1.87691	1.64586	0.827628	1.45013
1355	M293T184	1.5	level3.2			293.112	184	POS	2.90443	2.91363	2.32293	2.71366	0.296912	0.0695151	0.218649	0.195025
1356	M443T154_2	1.5	level3.2			443.061	154	NEG	7.54955	6.23112	4.39466	6.05844	34.8324	34.4787	33.2594	34.1902
1357	M421T150	1.49	level3.2			421.021	149.8	POS	1.28718	1.19491	0.75262	1.07824	0.363731	0.235052	0.184987	0.261257
1358	Oxaloglutarate	1.48	level3.1			203.019	27	NEG	7.80961	7.32479	6.39464	7.17635	22.2989	21.5139	24.9306	22.9145
1359	M311T85	1.48	level3.2			311.098	84.5	NEG	1.63466	1.73343	1.69509	1.68773	2.22683	8.94105e-05	1.7259	1.31761
1360	M375T153	1.48	level3.2			375.071	152.6	NEG	0.885187	0.797204	0.877153	0.853182	0.408156	0.459213	0.472101	0.44649
1361	M425T219	1.48	level3.2			425.088	219.2	NEG	4.02109	1.16755	2.6145	2.60104	6.5947	4.93309	8.99634	6.84138
1362	Indole-3-acetyl-beta-1-D-glucoside	1.47	level3.1			374.063	153.7	NEG	0.606162	0.629335	1.2238	0.819766	5.54794	5.31394	4.81142	5.22444
1363	M487T192	1.47	level3.2			487.063	191.8	POS	0.53761	0.5768	0.58923	0.56788	0.637789	0.596543	0.600721	0.611684
1364	M233T28	1.47	level3.2			233.066	27.6	NEG	8.71931	8.64922	7.58321	8.31725	3.98716	4.01336	4.59649	4.19901
1365	epsilon-Rhodomycinone	1.46	level3.1			446.144	180.5	POS	4.85871	4.85294	4.62861	4.78009	0.646065	0.64187	0.165203	0.48438
1366	M325T155	1.46	level3.2			325.047	154.6	NEG	9.32096	8.58329	9.14729	9.01718	7.74918	6.50874	8.2702	7.50938
1367	M235T181	1.46	level3.2			235.06	180.5	POS	0.299951	0.284625	0.232797	0.272458	0.236954	0.213974	0.125165	0.192031
1368	M280T174	1.46	level3.2			280.082	173.8	NEG	5.10006	5.36188	2.61157	4.35784	1.38535	1.39293	1.33379	1.37069
1369	M238T149	1.46	level3.2			238.071	148.9	NEG	0.106121	0.284285	0.214492	0.201633	0.0963948	0.101903	0.0906314	0.0963096
1370	M395T148	1.46	level3.2			395.096	148.2	POS	0.0492336	0.0294294	0.0589465	0.0458699	0.00062782	0.00548333	0.000624339	0.00224516
1371	M477T150	1.46	level3.2			477.103	149.6	NEG	2.00421	2.09544	1.91461	2.00475	0.618628	0.598384	0.636907	0.617973
1372	M375T55	1.46	level3.2			375.07	54.9	NEG	0.212085	0.249498	0.195782	0.219121	0.359126	0.323298	0.30591	0.329445
1373	M215T128	1.46	level3.2			215.023	127.5	POS	3.46241	2.7539	2.37166	2.86266	3.29461	0.000626007	2.75435	2.01653
1374	L-Noradrenaline	1.45	level3.1			170.081	144.9	POS	0.282607	0.299293	0.248654	0.276851	0.304378	0.347223	0.330047	0.327216
1375	M375T158	1.45	level3.2			375.074	157.7	NEG	5.51293	6.076	5.76038	5.78311	6.25697	6.05359	6.1175	6.14269
1376	M264T188	1.45	level3.2			264.087	188.3	NEG	0.924689	8.31747e-05	1.03693	0.653902	9.25065e-05	8.94105e-05	9.32227e-05	9.17132e-05
1377	M433T290	1.45	level3.2			433.234	290.2	POS	2.59375	2.89872	3.38744	2.95997	4.35241	5.60195	5.47132	5.1419
1378	Sedoheptulose 7-phosphate	1.44	level3.1			271.022	69.2	NEG	0.101364	0.105562	0.0755781	0.094168	9.25065e-05	8.94105e-05	9.32227e-05	9.17132e-05
1379	M833T189	1.44	level3.2			833.155	188.7	NEG	0.0473018	0.0620636	0.0426521	0.0506725	0.107878	0.0821265	0.0727218	0.0875753
1380	M273T204	1.44	level3.2			273.171	204.2	NEG	1.30575	1.41308	0.929735	1.21619	0.255069	0.310549	0.28631	0.283976
1381	M467T181	1.44	level3.2			467.096	181.2	NEG	3.47897	4.0366	3.28991	3.60183	0.97214	0.734001	0.664919	0.790353
1382	Sphinganine	1.43	level3.1			284.294	267.2	POS	0.227439	0.174807	0.182805	0.195017	0.0666998	0.126537	0.0893326	0.0941897
1383	4-[2-(5-Carboxy-2-hydroxy-3-methoxyphenyl)-2-oxoethylidene]-2-hydroxy-2-pentenedioate	1.43	level3.1			368.062	157.2	NEG	0.126857	0.0678338	0.0610607	0.0852505	0.19233	0.200518	0.245996	0.212948
1384	M377T58	1.43	level3.2			377.05	58.3	NEG	1.22294	1.23408	1.27369	1.24357	0.756769	0.605492	0.62802	0.663427
1385	M491T149	1.43	level3.2			491.141	149.4	NEG	2.93265	2.87673	2.90129	2.90356	7.39713	7.1613	7.36897	7.30913
1386	M437T171	1.43	level3.2			437.072	171.3	NEG	4.06191	4.13986	3.31245	3.83807	6.59762	5.9949	4.46789	5.68681
1387	Rhodomycin D	1.42	level3.1			540.187	170	POS	1.17864	0.828829	2.30957	1.43901	3.34809	3.29548	3.74007	3.46121
1388	M537T193	1.42	level3.2			537.088	192.5	NEG	0.00901119	8.31747e-05	8.11887e-05	0.00305852	0.127827	0.420207	0.828226	0.458753
1389	M389T192	1.42	level3.2			389.068	192.2	NEG	0.126982	0.119859	0.156936	0.134592	1.5695	1.39752	1.27359	1.41354
1390	M343T151	1.42	level3.2			343.039	151.2	NEG	8.67015	7.81119	6.26056	7.58063	2.74084	2.18543	3.10736	2.67788
1391	M117T60	1.42	level3.2			117.054	60.4	POS	0.154188	0.156019	0.229561	0.179923	0.149016	0.146305	0.201923	0.165748
1392	Atrazine	1.41	level3.1			252.045	167.2	NEG	2.81244	2.60842	4.32667	3.24918	16.1645	16.977	10.5089	14.5501
1393	Propyl cinnamate	1.41	level3.1			173.095	170.1	POS	0.11104	0.174741	0.141969	0.142583	0.0583973	0.0980818	0.076524	0.0776677
1394	Vitexin 2''-O-beta-D-glucoside	1.41	level3.1			577.154	164.7	POS	0.161031	0.176004	0.0970487	0.144695	0.00062782	0.168569	0.130791	0.0999961
1395	M358T141	1.41	level3.2			358.112	140.5	POS	0.100535	0.0816432	0.0548217	0.079	0.0421434	0.133436	0.104772	0.0934505
1396	M199T22	1.41	level3.2			199.019	21.7	NEG	0.241283	0.247547	0.207362	0.232064	0.0311995	0.0274194	0.032604	0.0304077
1397	alpha-Oxo-benzeneacetic acid	1.4	level3.1			149.024	156.2	NEG	0.0519418	0.0555028	0.0562212	0.0545553	9.25065e-05	0.0626296	0.0532212	0.0386478
1398	L-Phenylalanine	1.4	level3.1			204.042	41.5	POS	0.000587601	0.000600895	0.000580288	0.000589594	0.563066	0.432632	0.921913	0.639203
1399	M320T175	1.4	level3.2			320.077	175	NEG	0.279538	0.33655	0.215679	0.277256	0.0596347	0.0475075	0.028277	0.0451397
1400	Citramalate	1.39	level3.1			207.051	25.2	NEG	10.5272	9.77799	9.6514	9.98552	3.62771	4.26893	4.38464	4.09376
1401	5-(Dihydroxymethyl)furan-2-carbaldehyde	1.39	level3.1			158.046	26.3	NEG	0.510255	0.460927	0.403304	0.458162	0.757437	0.728574	0.722453	0.736154
1402	Pyropheophorbide a	1.39	level3.1			535.267	311.3	POS	169.282	179.968	143.042	164.097	95.3256	113.896	107.057	105.426
1403	M161T158	1.39	level3.2			161.059	158.4	POS	0.103928	0.289094	0.140194	0.177739	0.430399	0.529774	0.605827	0.522
1404	M333T139	1.39	level3.2			333.061	139.3	NEG	3.0191	3.97848	2.16151	3.05303	0.315065	0.343804	0.381341	0.346737
1405	Pluviatolide	1.38	level3.1			374.158	166.3	POS	7.1994	6.75886	5.29961	6.41929	1.65229	1.1727	1.77366	1.53288
1406	2-Benzylmalic acid	1.38	level3.1			242.101	147.4	POS	0.223057	0.254669	0.218368	0.232031	0.13499	0.166756	0.200162	0.167302
1407	S-Adenosyl-L-methionine	1.38	level3.1			419.11	68.8	NEG	1.55026	1.06773	1.10444	1.24081	0.44529	0.436989	0.457485	0.446588
1408	M515T199	1.38	level3.2			515.05	199.2	NEG	2.30573	2.46314	1.88457	2.21781	2.22799	2.16396	2.42902	2.27366
1409	M337T42	1.38	level3.2			337.019	41.6	NEG	4.86551	4.89945	4.42041	4.72846	2.42457	3.55736	2.89065	2.95753
1410	M443T137	1.37	level3.2			443.061	136.8	NEG	1.10956	1.13248	0.792796	1.01161	6.02258	6.36537	2.13468	4.84088
1411	2-Protocatechoylphloroglucinolcarboxylate	1.36	level3.1			305.03	178.2	NEG	0.76518	0.947785	0.372256	0.695074	9.25065e-05	0.0148117	0.0129413	0.00928185
1412	N-Feruloylglycine	1.35	level3.1			234.076	160.5	POS	0.39495	0.415894	0.501244	0.437363	0.0905747	0.144337	0.208444	0.147785
1413	M465T164	1.35	level3.2			465.103	164.4	NEG	0.435452	0.515689	0.440743	0.463962	0.496974	0.418192	9.32227e-05	0.305087
1414	4-Acetamidobutanoate	1.34	level3.1			168.065	54.4	POS	0.820849	0.76585	0.868504	0.818401	1.11826	0.515975	0.582921	0.739052
1415	M267T248	1.34	level3.2			267.159	248	NEG	8.34616e-05	0.0860639	0.100007	0.0620516	9.25065e-05	0.110165	0.117233	0.07583
1416	Quinate	1.33	level3.1			210.097	68.5	POS	2.46371	2.2713	2.65539	2.46347	2.16509	2.10642	2.76532	2.34561
1417	M319T182	1.33	level3.2			319.082	181.5	NEG	1.76824	2.00136	2.33814	2.03591	2.54874	2.45585	2.70574	2.57011
1418	Norajmaline	1.32	level3.1			349.128	236.3	NEG	5.54077	6.2417	1.43279	4.40509	0.22404	0.225126	0.232372	0.227179
1419	M531T177	1.32	level3.2			531.079	177	NEG	0.147426	0.166019	0.631323	0.314923	2.48981	2.82613	2.77096	2.69563
1420	4-Methyl-2-oxopentanoate	1.31	level3.1			129.055	83.4	NEG	1.61032	1.90155	8.11887e-05	1.17065	2.36247	2.37648	2.39475	2.3779
1421	M337T180	1.3	level3.2			337.091	180.1	POS	1.4943	1.58115	1.09769	1.39105	0.00062782	0.000626007	0.000624339	0.000626055
1422	Deoxyinosine	1.29	level3.1			289.035	191.6	NEG	1.61038	1.64403	0.795657	1.35002	9.25065e-05	8.94105e-05	9.32227e-05	9.17132e-05
1423	N-Hydroxy-L-phenylalanine	1.29	level3.1			182.081	198.3	POS	3.48758	3.50974	3.36318	3.4535	0.353429	0.230836	0.317858	0.300708
1424	M341T189	1.29	level3.2			341.067	189.5	NEG	1.5143	1.5841	1.64403	1.58081	0.618795	0.102745	0.101969	0.274503
1425	M166T162	1.29	level3.2			166.086	161.5	POS	1.6347	1.80807	1.58781	1.67686	1.27467	1.5007	1.66274	1.47937
1426	M278T47	1.28	level3.2			278.03	47.2	NEG	0.0440684	0.0473991	0.030744	0.0407372	9.25065e-05	8.94105e-05	9.32227e-05	9.17132e-05
1427	M237T46	1.28	level3.2			237.003	45.8	NEG	1.88499	1.76246	1.4875	1.71165	1.16305	1.28206	0.712194	1.05244
1428	M228T164	1.28	level3.2			228.101	163.7	POS	0.120137	0.129692	0.0786095	0.10948	0.0899946	0.113421	0.073874	0.0924299
1429	M237T164	1.27	level3.2			237.043	164	NEG	0.882073	0.891586	0.880685	0.884781	1.06951	1.06839	9.32227e-05	0.712664
1430	M441T170	1.27	level3.2			441.046	169.8	NEG	0.438085	0.229646	0.315867	0.327866	2.74361	2.81193	2.25148	2.60234
1431	M389T169	1.26	level3.2			389.086	168.6	NEG	0.275672	0.239005	0.277466	0.264047	0.370477	0.339998	0.322164	0.344213
1432	Octadec-9-ene-1,18-dioic-acid	1.25	level3.1			330.263	187.4	POS	0.0275479	0.0683161	0.0431995	0.0463545	0.0918893	0.048778	0.035283	0.0586501
1433	Trimethylamine N-oxide	1.23	level3.1			114.031	23.7	POS	0.136688	0.141947	0.085527	0.121387	0.00062782	0.000626007	0.000624339	0.000626055
1434	N-(Carboxymethyl)-D-alanine	1.23	level3.1			186.016	24.2	POS	0.0155222	0.0121417	0.0197715	0.0158118	0.409176	0.45692	0.304875	0.390324
1435	M443T171	1.23	level3.2			443.061	171.2	NEG	2.00143	0.691966	0.790544	1.16131	5.28489	5.00718	2.7721	4.35473
1436	M367T186	1.23	level3.2			367.012	185.7	NEG	8.61758	9.42037	8.98022	9.00606	24.8173	20.8088	19.2328	21.6196
1437	Versiconal	1.22	level3.1			357.061	194	NEG	0.384443	0.433055	0.240856	0.352785	0.341057	0.306943	0.468153	0.372051
1438	M487T189	1.22	level3.2			487.079	188.9	NEG	1.85795	1.82698	2.03239	1.90577	1.65135	1.47662	1.6191	1.58236
1439	M294T24	1.22	level3.2			294.082	24.3	NEG	2.66627	3.12623	3.1007	2.9644	10.0118	10.87	11.0316	10.6378
1440	2,4-Diketo-3-deoxy-L-fuconate	1.2	level3.1			181.017	26.3	NEG	8.34616e-05	8.31747e-05	8.11887e-05	8.26083e-05	0.204285	0.368298	0.27321	0.281931
1441	M426T157	1.19	level3.2			426.082	156.5	NEG	0.174397	0.180169	0.177542	0.177369	0.36613	0.376463	0.348604	0.363732
1442	Formononetin	1.18	level3.1			249.058	192.4	NEG	8.34616e-05	0.927253	0.77045	0.565929	0.705203	0.832961	9.32227e-05	0.512753
1443	Deoxyguanosine	1.18	level3.1			304.04	177.4	NEG	0.89043	1.199	8.11887e-05	0.696503	1.34742	1.24914	1.06049	1.21902
1444	M377T45	1.17	level3.2			377.05	45.1	NEG	2.28418	2.1802	1.94173	2.13537	1.08445	0.218213	0.271053	0.524574
1445	M470T53	1.03	level3.2			470.125	52.7	NEG	0.0144176	0.0331308	0.036253	0.0279338	0.0450067	0.0384845	0.0247706	0.0360873
